# Supplementary material for: Seven-year performance of a clinical metagenomic next-generation sequencing test for diagnosis of central nervous system infections
Source: Nat Med. 2024 Nov 12;30(12):3522–33. doi: 10.1038/s41591-024-03275-1 (PMC11645279; doi:10.1038/s41591-024-03275-1)
Supplement: Supplementary file 3 — CSF mNGS results for the 4,828 samples/cases in the study. [file 41591_2024_3275_MOESM3_ESM.xlsx]

## Sheet: Total database
Deidentified Sample Numbering	Year of Collection	DNA Viruses	RNA Viruses	Bacteria	Fungi	Parasites	Positive for any target	Reads from multiple taxa	Comment about possible contamination (excluding multiple taxa)	Subthreshold results	High DNA background	High RNA background	DNA QC failure	RNA QC failure	Low reads DNA library	Low reads RNA library
1	2016	EBV	.	Shewanella baltica	.	.	1
2	2016	.	.	.	.	.
3	2016	HHV-6B	.	.	.	.	1
4	2016	.	.	.	.	.					1
5	2016	.	HIV	.	.	.	1
6	2016	.	.	.	.	.					1
7	2016	.	HIV	.	Cryptococcus neoformans	.	1
8	2016	.	HIV	.	Cryptococcus neoformans	.	1	1
9	2016	.	.	.	.	.					1
10	2016	HHV-7	.	.	.	.	1
11	2016	.	Enterovirus B	.	.	.	1
12	2016	.	.	.	.	.
13	2016	HSV-1	.	.	.	.	1
14	2016	.	.	Enterobacter aerogenes	.	.	1
15	2016	VZV	.	.	.	.	1
16	2017	.	HIV	.	.	.	1
17	2016	.	.	.	.	.
18	2016	.	.	.	.	.	.		1
19	2017	.		.	.	.										1
20	2017	.	.	.	.	.
21	2017	.	.	.	.	.
22	2017	.	.	.	.	.					1
23	2017	.	.	.	.	.
24	2016	.	HIV	.	Cryptococcus neoformans	.	1
25	2016	.	.	.	.	.
26	2017	.	.	Streptococcus spp.	.	.	1
27	2017	.	.	.	.	.	.	1
28	2017	HHV-6B	.	.	.	.	1
29	2017	.		.	.	.								1
30	2017	.	.	.	.	.					1
31	2017	.	.	.	.	.
32	2017	.	.	.	.	.
33	2017	.	.	.	.	.					1
34	2016	.	.	.	.	.					1
35	2016	.	.	.	.	.					1
36	2017	.	.	.	.	.					1
37	2017	.		.	.	.										1
38	2017	.	.	.	.	.					1
39	2017	.	.	.	.	.					1
40	2017	.	.	.	.	.
41	2017	.	.	.	.	.
42	2017	.	.	.	.	.
43	2016	.	.	.	.	.
44	2016	.	.	.	.	.
45	2017	.	.	.	.	.
46	2017	.	.	.	.	.
47	2017	.	Echovirus 30	.	.	.	1
48	2017	.	Coxsackievirus B5	.	.	.	1
49	2017	.	.	.	.	.
50	2017	EBV	.	.	.	.	1
51	2017	.	.	.	.	.
52	2017	.	.	.	.	.
53	2017	.	.	.	.	.
54	2017	.	.	.	.	.
55	2017	.		.	.	.										1
56	2017	.	.	.	.	.
57	2017	EBV	.	.	.	.	1
58	2017	.		.	.	.										1
59	2017	.		.	.	.										1
60	2017	.	.	.	.	.
61	2017	.	.	.	.	.
62	2017	.	.	.	.	.
63	2017	.		.	.	.					1					1
65	2017	.	.	.	.	.					1
66	2017	.	.	.	.	.
67	2017	.	.	.	.	.
68	2017	.	.	.	.	.					1
69	2017	.	.	.	.	.
70	2017	.	.	.	.	.
71	2017	.	HIV	.	.	.	1
72	2017	.	.	.	.	.	.	1
73	2017	.	.	.	.	.	.	1
74	2017	.	.	.	.	.
75	2017	.	.	.	.	.					1
76	2017	.	.	.	.	.
77	2016	.	.	.	.	.
78	2017	.	.	.	.	.
79	2017	.	.	.	.	.
80	2017	.	.	.	.	.
81	2016	.	.	.	.	.
82	2017	.	.	.	.	.
83	2017	.	.	.	.	.					1
84	2017	.	.	.	.	.					1
85	2017	.	.	.	.	.					1
86	2017	HSV-1	.	.	.	.	1
87	2017	.	.	.	.	.
88	2017	.	.	.	.	.					1
89	2017	.	.	.	.	.					1
90	2017	EBV	.	.	.	.	1			1
91	2017	.	.	.	.	.
92	2017	.	.	.	.	.
93	2017	.	.	E. faecalis	.	.	1
94	2017	.	.	.	.	.
95	2017	.	.	.	.	.
96	2017	.	.	.	.	.
97	2017	.	.	.	.	.
98	2017	.	.	.	.	.					1
99	2017	.	.	.	.	.					1
100	2017	.	.	.	.	.
101	2017	.		.	.	.										1
102	2017	.		.	.	.										1
103	2017	.	.	.	.	.					1
104	2017	.	.	.	.	.					1	1
105	2017	.	.	.	.	.	.	1
106	2017	.	.	.	.	.
107	2017	EBV	.	.	.	.	1
108	2017	.	.	.	.	.
109	2017	.	.	.	.	.
110	2017	Human polyomavirus 1 (BK)	.	.	.	.	1		1
111	2017	.	.	.	.	.
112	2017	.	.	.	.	.
113	2017	.	.	.	.	.
114	2017	.	.	.	.	.					1
115	2017	.	.	.	.	.
116	2017	.	.	.	.	.
117	2017	.	.	.	.	.
118	2017	HHV-6B	.	.	.	.	1
119	2017	.	.	.	.	.
120	2017	.	.	.	.	.
121	2017	.	.	.	.	.
122	2017	.	.	.	.	.
123	2017	.	.	.	.	.
124	2017	.	.	.	.	.	.	1
125	2017	.	.	.	.	.
126	2017	.	.	.	.	.
127	2017	.	.	.	.	.					1
128	2017	.		.	.	.										1
129	2017	.	.	.	.	.
130	2017	.		.	.	.										1
131	2017	.	.	.	.	.
132	2017	.	.	.	.	.
133	2017	.	.	.	.	.
134	2017	.	.	.	.	.					1
135	2017	.	.	.	.	.
136	2016	.	.	.	.	.
137	2017	.	.	.	.	.
138	2017	.	.	.	.	.	.	1
139	2017	.	HIV	.	.	.	1
140	2017	.	.	.	.	.
141	2017	.	.	.	.	.
142	2017	.	.	.	.	.
143	2017	.	.	.	.	.
144	2016	EBV	HIV	.	.	.	1
145	2016	.	.	.	.	.
146	2017	.	.	.	.	.
147	2017	.	.	.	.	.
148	2017	.	.	.	.	.
149	2017	Human polyomavirus 1 (BK)	.	.	.	.	1
150	2017	HSV-1	.	.	.	.	1
151	2017	.	.	.	.	.
152	2016	.	.	.	.	.
153	2016	HHV-7	.	.	.	.	1
154	2017	.	.	.	.	.
155	2017	.	.	.	.	.
156	2017	.	.	.	.	.
157	2016	.	.	.	.	.					1
158	2017	.	.	.	.	.
159	2017	.	.	.	.	.					1
160	2017	CMV, EBV	.	.	.	.	1
161	2017	.	.	.	.	.
162	2017	.	.	.	.	.	.	1
163	2017	.	.	.	.	.
164	2017	.	.	.	.	.					1
165	2017	.	.	.	.	.
166	2017	.	.	.	.	.					1
167	2017	.	.	.	.	.
168	2017	.	.	.	.	.
169	2017	.	.	.	.	.
170	2017	.	.	.	.	.
171	2017	HHV-7	.	.	.	.	1
172	2017	.	.	.	.	.
173	2017	EBV	.	.	.	.	1
174	2017	.	.	.	.	.					1
175	2017	.	.	.	.	.
176	2017	.	.	.	.	.
177	2017	.	.	.	.	.
178	2017	.	.	.	.	.
179	2017	HHV-6B	.	.	.	.	1
180	2017	.	.	.	.	.
181	2017	.	HIV	.	.	.	1
182	2017	.	.	.	.	.					1
183	2017	.	.	.	.	.
184	2017	.	.	.	.	.
185	2017	.	.	.	.	.
186	2017	.	.	.	.	.
187	2018	.	.	.	.	.
188	2018	.	.	.	.	.
189	2017	.	.	.	.	.	.	1
190	2017	.	.	.	.	.
191	2018	Human polyomavirus 1 (BK), EBV	HIV	.	.	.	1
192	2018	.	.	.	.	.					1
193	2017	.	.	.	.	.
194	2017	.	.	.	.	.
195	2017	EBV, HHV-7	Rubella	.	.	.	1	1
196	2017	.	.	.	.	.
197	2017	.	.	.	.	.
198	2018	.	.	.	.	.
199	2018	.	.	.	.	.
200	2018	.	.	Cronobacter sakazakii	.	.	1
201	2017	.	.	.	.	.					1
202	2018	.	.	.	.	.
203	2018	.	.	.	.	.					1
204	2017	.	.	.	.	.
205	2018	.	.	Staphylococcus warneri	.	.	1
206	2016	.	.	.	.	.					1
207	2016	.	.	.	.	.
208	2018	.	.	.	.	.
209	2018	.	.	.	.	.					1
210	2018	.	.	Staphylococcus epidermidis	.	.	1
211	2018	.	.	.	.	.
212	2016	.	.	.	.	.
213	2018	.	.	.	.	.
214	2018	.	.	.	.	.
215	2018	.	.	.	.	.					1
216	2016	.	.	.	.	.					1
217	2018	.	.	.	.	.	.		1
218	2018	.	.	.	.	.	.	1
219	2018	.	.	.	.	.
220	2018	.	.	.	.	.
221	2016	.	.	.	.	.					1
222	2018	.		.	.	.								1
223	2018	.		.	.	.								1
224	2018	EBV		.	.	.	1							1
225	2018	.		.	.	.								1
226	2018	.	.	.	.	.
227	2018	.	.	.	.	.
228	2018	.	.	.	.	.
229	2018	.	.	.	.	.					1
230	2018	.	.	.	.	.
231	2017	.	.	.	.	.
232	2018	.	.	.	.	.
233	2018	.	.	.	.	.
234	2018	.	.	.	.	.					1
235	2018	.	.	.	.	.
236	2018	.	.	.	.	.
237	2018	.	.	Klebsiella pneumoniae	.	.	1
238	2018	.	Rubella	.	.	.	1
239	2018	.	.	Haemophilus influenzae	.	.	1
240	2018	.	.	.	.	.
241	2018	CMV	.	Nocardia farcinica	.	.	1
242	2018	.	.	.	.	.
243	2018	.	.	.	.	.					1
244	2018	.		.	.	.										1
245	2018	.		.	.	.					1					1
246	2018	.		.	.	.										1
247	2018	HHV-6B	HIV	.	.	.	1
248	2018	.	.	.	.	.
249	2018	.	.	.	.	.	.	1
250	2018	.	.	.	.	.
251	2018	.	.	.	.	.
252	2018	.	.	.	.	.	.	1
253	2018	.	.	.	.	.
254	2018	.	.	.	.	.
255	2018	.	.	.	.	.
256	2018	.	.	.	.	.
257	2018	.	.	.	.	.
258	2018	.	.	.	.	.
259	2018	.	.	.	.	.
260	2018	.	.	.	.	.	.		1
261	2018	.	.	.	.	.
262	2018	.	.	.	.	.					1
263	2018	.	.	.	.	.
264	2018	HSV-1	.	.	.	.	1
265	2018	Adenovirus type 25	.	.	.	.	1
266	2018	.	.	.	.	.	.	1
267	2018	.	Powassan	.	.	.	1				1
268	2018	.	.	.	.	.
269	2018	.	.	.	.	.
270	2018	.	.	.	.	.
271	2018	VZV	.	.	.	.	1
272	2018	.	.	.	.	.
273	2018	.	.	.	.	.
274	2016	.	.	.	.	.
275	2018	.	.	.	.	.
276	2016	.	.	.	.	.
277	2018	.	.	.	.	.
278	2018	.	.	.	.	.
279	2018	.	.	.	.	.
280	2018	.	.	.	.	.
281	2018	.	.	.	.	.	.	1
282	2018	.	.	.	.	.
283	2016	.	.	.	.	.
284	2018	.	.	.	.	.
285	2018	.	.	.	.	.					1
286	2018	.	Coxsackievirus B5	.	.	.	1				1
287	2018	.	.	.	.	.					1
288	2018	HHV-6B	.	.	.	.	1
289	2018	.	.	.	.	.
290	2018	HHV-6B	.	.	.	.	1
291	2018	.	.	.	.	.					1
292	2018	.	.	.	.	.
293	2018	.	.	.	.	.
294	2018	.	.	.	.	.					1
295	2018	.	.	.	.	.					1
296	2018	.	.	.	.	.
297	2018	.	.	.	.	.
298	2018	.	.	.	.	.
299	2018	.	.	.	.	.
300	2016	.	.	.	.	.
301	2016	.	.	.	.	.					1
302	2016	.	.	.	.	.
303	2016	.	.	Corynebacterium singulare	.	.	1
304	2016	HHV-7	Echovirus E6	.	.	.	1
305	2016	.	.	.	.	.
306	2016	.	.	.	.	.
307	2016	.	.	.	.	.
308	2016	.	.	.	.	.
309	2016	.	.	.	.	.					1
310	2016	.	.	.	Candida tropicalis	.	1
311	2016	.	.	.	.	.
312	2016	.	.	.	.	.
313	2016	.	.	.	.	.
314	2016	.	.	.	.	.					1	1
315	2016	.	HIV	.	.	.	1
316	2016	.	.	.	.	.
317	2016	.	.	.	.	.					1
318	2016	.	.	.	.	.
319	2016	.	.	.	.	.
320	2016	.	.	.	.	.					1	1
321	2016	.	.	.	.	.
326	2016	.	.	.	.	.									1
327	2016	.	.	.	.	.	.		1
328	2016	.	.	.	.	.
329	2016	.	St. Louis encephalitis virus	.	.	.	1
330	2016	.	.	.	.	.
334	2016	.	St. Louis encephalitis virus	.	.	.	1
335	2016	.	.	.	.	.
336	2016	.	.	.	.	.
337	2016	VZV	.	.	.	.	1
338	2016	.	.	.	.	.
339	2016	.	.	.	.	.					1
341	2016	.	.	.	.	.
342	2016	.	St. Louis encephalitis virus	.	.	.	1
343	2016	.	.	.	.	.	.		1
344	2016	.	.	.	.	.
345	2016	.	Rotavirus	.	.	.	1				1
346	2016	.	.	.	.	.
347	2016	.	.	.	.	.
348	2016	.	.	.	.	.
349	2016	.	.	.	.	.
350	2016	.	HEV	.	.	.	1
351	2016	.	.	.	.	.					1
352	2016	.	.	.	.	.					1
353	2016	.	.	.	.	.
354	2016	.	.	.	.	.					1
355	2016	.	.	Leuconostoc spp	.	.	1
356	2016	Human polyomavirus 2 (JC)	.	.	.	.	1
357	2016	.	.	.	.	.
358	2016	.	.	.	.	.
359	2016	.	.	Staphylococcus aureus	.	.	1
360	2016	.	.	Neisseria meningitidis	.	.	1					1
361	2016	VZV	.	.	.	.	1
362	2016	HHV-6B	.	.	.	.	1
363	2016	.	.	.	.	.
364	2016	.	.	.	.	.					1
365	2016	.	.	.	.	.					1
366	2016	.	.	.	.	.
368	2016	.	.	.	.	.
369	2016	.	.	.	.	.					1	1
370	2016	.	.	.	.	.
371	2016	.	Coronavirus 229E	.	.	.	1				1
372	2016	.	.	.	.	.
375	2016	.	.	.	.	.
376	2016	.	.	.	.	.					1
377	2016	.	.	.	.	.
378	2016	.	.	.	.	.					1
379	2016	.	.	.	.	.					1
380	2016	.	.	.	.	.
381	2016	.	.	.	.	.	.	1
382	2016	.	.	.	.	.					1
383	2016	.	.	.	.	.
384	2016	.	.	.	.	.					1
385	2016	.	HIV	.	.	.	1		1
386	2017	.	HIV	.	Cryptococcus neoformans	.	1
387	2016	.	.	.	.	.
388	2017	.	.	.	.	.					1
389	2017	.	.	.	.	.
390	2017	.	.	.	.	.
391	2017	.	.	.	.	.
392	2017	.	.	.	.	.
393	2017	.	.	.	.	.					1
394	2017	.	.	.	.	.
395	2017	.	.	.	.	.
396	2017	Human polyomavirus 10 (MW)	.	.	.	.	1									1
397	2017	.	.	Pantoea spp	.	.	1									1
398	2017	.	.	.	.	.								1
399	2017	.	.	.	.	Angiostrongylus cantonensis	1
400	2017	.	.	.	.	.					1
401	2017	.	.	.	.	Angiostrongylus cantonensis	1
402	2017	HHV-7	.	.	.	.	1
403	2017	.	.	.	.	.
404	2017	.	.	.	.	.
405	2017	.	.	.	.	.
406	2017	.	.	.	.	.					1
407	2017	.	HIV	.	.	.	1
408	2017	HHV-7	.	.	.	.	1									1
409	2017	EBV	.	.	.	.	1
410	2017	.	.	Nocardia farcinica	.	.	1
411	2017	.	.	.	.	.					1
412	2017	.	.	.	.	.
413	2017	.	.	.	.	.					1
414	2017	.	.	.	.	.
415	2017	.	.	.	.	.					1	1
416	2017	.	.	.	.	.
417	2017	.	.	.	.	.					1
418	2017	.	.	.	.	.
419	2017	.	.	.	.	.
420	2017	.	.	.	.	.
421	2017	.	.	.	.	.					1
422	2017	.	.	.	.	.					1
423	2017	.	.	.	.	.					1
424	2017	.	.	.	.	.
425	2017	.	.	.	.	.
426	2017	HSV-2	HIV	.	.	.	1
427	2017	.	.	.	.	.									1
428	2017	.	.	.	.	.	.		1
429	2017	.	.	.	.	.					1
430	2017	.	.	.	.	.
431	2017	.	.	.	.	.
432	2017	.	.	.	.	.
433	2017	.	.	.	.	.					1
434	2017	VZV	.	.	.	.	1
435	2017	.	.	.	.	.					1
436	2017	.	.	.	.	.					1
437	2017	.	.	.	.	.
438	2017	.	.	.	.	.
439	2017	.	.	.	.	.
440	2017	.	.	.	.	.					1	1
441	2017	.	.	.	.	.
442	2017	HHV-6A	.	.	.	.	1
443	2017	.	.	.	.	.
444	2017	.	.	.	.	.
445	2016	.	.	.	.	.					1
447	2017	.	.	.	.	.					1
448	2017	.	.	.	.	.					1
449	2017	.	.	Nocardia farcinica	.	.	1
450	2017	.	.	.	.	.
451	2017	EBV	.	.	.	.	1
452	2017	.	HIV	.	.	.	1
453	2017	EBV, HHV-7	.	.	.	.	1
454	2017	.	.	.	.	.
455	2017	HSV-1	.	.	.	.	1
456	2017	.	.	.	.	.					1
457	2017	.	.	.	.	.					1
458	2017	.	.	.	.	.					1
459	2017	.	.	.	.	.										1
460	2017	.	.	.	.	.										1
461	2017	.	.	.	.	.										1
462	2017	.	.	.	.	.
463	2017	.	.	.	.	.
464	2017	.	.	.	.	.					1
465	2017	.	.	.	.	.
466	2017	.	.	.	.	.	.	1
467	2017	Human polyomavirus 10 (MW)	.	.	.	.	1	1
468	2017	.	.	.	.	.
469	2017	.	.	.	.	.					1
470	2017	EBV	.	.	.	.	1		1
471	2017	.	.	.	.	.
472	2017	.	.	.	.	.
473	2017	.	.	.	.	.
474	2017	.	.	.	.	.					1
475	2017	.	.	.	.	.
476	2017	.	HCV, HIV	.	.	.	1				1
477	2017	.	.	.	.	.
478	2017	.	.	.	.	.					1
479	2018	VZV	.	.	.	.	1
480	2018	.	.	.	.	.
481	2018	.	.	.	.	.	.	1
482	2018	.	.	.	.	.					1
483	2018	.	.	.	.	.	.		1
484	2018	.	.	.	.	.
485	2018	.	.	.	.	.
486	2018	.	.	.	.	.
487	2018	.	Jamestown Canyon virus	.	.	.	1
488	2018	HSV-2	.	.	.	.	1					1
489	2018	.	.	.	.	.
490	2018	.	.	.	.	.
491	2018	.	.	.	.	.					1
492	2018	.	.	.	.	.					1
493	2018	.	.	.	.	.
494	2018	.	.	.	.	.
495	2018	.	.	.	.	.					1	1
496	2018	.	.	.	.	.					1
497	2018	.	.	.	.	.
498	2018	.	.	.	.	.
499	2018	.	.	.	.	.
500	2018	.	.	.	.	.
501	2018	.	.	.	.	.
502	2018	.	.	.	.	.
503	2018	.	Calicivirus	.	.	.	1				1
504	2018	.	.	.	.	.
505	2018	.	.	.	.	.								1
506	2018	.	.	.	.	.
507	2018	.	.	.	.	.
508	2018	.	.	.	.	.
509	2018	.	.	.	.	.
510	2018	.	.	.	.	.
511	2018	.	.	.	.	.
512	2018	.	.	.	.	.	.		1
513	2018	.	.	.	.	.
514	2018	.	.	.	.	.
515	2018	.	.	.	.	.					1
516	2018	.	.	.	.	.
517	2018	.	.	.	.	.
518	2018	.	.	.	.	.
519	2018	.	.	Neisseria sp probable non-meningitidis	.	.	1
520	2018	.	.	.	.	.
521	2018	.	.	.	.	.
522	2018	.	.	.	.	.
523	2018	.	.	.	.	.
524	2018	.	.	.	.	.
525	2018	.	.	.	.	.	.		1
526	2018	.	.	.	.	.
527	2018	.	.	.	.	.
528	2018	.	.	.	.	.
529	2018	.	.	.	.	.
530	2018	.	.	.	.	.
531	2018	.	.	.	.	.
532	2018	.	.	.	.	.	.		1
533	2018	.	.	.	.	.
534	2018	.	.	.	.	.					1
535	2018	.	.	.	.	.
536	2018	.	.	.	.	.
537	2018	.	.	.	.	.
538	2018	.	.	.	.	.
539	2018	.	.	.	.	.					1
540	2018	.	.	.	.	.
541	2018	.	.	.	.	.
542	2018	.	.	.	.	.
543	2018	.	.	.	.	.
544	2018	.	.	.	.	.
545	2018	.	.	.	.	.
546	2018	.	.	.	.	.					1
547	2018	.	.	.	.	.
548	2018	.	.	.	.	.
549	2018	.	.	.	.	.
550	2018	.	.	.	.	.					1	1
551	2018	.	.	.	.	.
552	2018	.	.	.	.	.
553	2018	.	.	.	.	.
554	2018	.	.	.	.	.
555	2018	.	.	.	.	.
556	2018	.	.	.	.	.	.		1
557	2018	.	.	.	.	.					1
558	2018	.	.	.	.	.
559	2018	.	.	.	.	.
560	2018	.	.	.	.	.
561	2018	.	.	.	.	.
562	2018	.	.	.	.	.
563	2018	CMV	.	.	.	.	1	1
564	2018	.	.	.	.	.
565	2018	.	.	.	.	.					1	1
566	2018	.	.	.	.	.
567	2018	.	.	.	.	.
568	2018	.	.	.	.	.					1
569	2018	.	.	.	.	.					1
570	2018	.	.	.	.	.
571	2018	.	.	.	.	.
572	2018	.	.	.	.	.
573	2018	.	.	.	.	.
574	2018	EBV	.	.	.	.	1
575	2018	.	.	.	.	.
576	2018	.	.	.	.	.
577	2018	.	.	.	.	.
578	2018	.	Powassan	.	.	.	1
579	2018	.	.	.	.	.
580	2018	.	.	.	.	.
581	2018	.	.	.	.	.
582	2018	.	.	.	.	Toxoplasma gondii	1
583	2018	.	.	.	.	.
584	2018	.	.	.	.	.					1
585	2018	.	.	.	.	.
586	2018	.	.	.	.	.
587	2018	EBV	HIV	.	.	.	1		1
588	2018	.	.	.	.	.					1
589	2018	.	.	.	.	.	.		1
590	2018	.	.	.	.	.
591	2018	.	.	.	.	.
592	2018	.	.	.	.	.
593	2018	.	.	.	.	.
594	2018	.	.	.	.	.
595	2018	.	.	.	.	.	.	1
596	2018	.		.	.	.								1
597	2018	.	.	.	.	.
598	2018	.	.	.	.	.
599	2018	.	.	.	.	.
600	2018	.	.	.	.	.					1
601	2018	Adenovirus	.	.	.	.	1
602	2018	.	.	.	.	.
603	2018	.	.	.	.	.
604	2018	.	.	.	.	.
605	2018	.	.	.	.	.
606	2018	.	.	.	.	.
607	2018	.	.	.	.	.
608	2018	.	.	.	.	.
609	2018	.	.	.	.	.
610	2018	.	.	.	.	.
611	2018	.	.	.	.	.
612	2018	.	.	.	.	.
613	2018	.	.	.	.	.
615	2018	.	.	.	.	.
616	2018	.	.	.	.	.
617	2018	.	.	.	.	.
618	2018	.	.	.	.	.
619	2018	.	.	.	.	.
620	2018	.	HIV	.	.	.	1
621	2018	.	.	.	.	.	.		1
622	2018	.	.	.	.	.
623	2018	.	.	.	.	.
624	2018	.	.	.	.	.
625	2018	HHV-6	HIV	.	.	.	1
626	2018	.	.	.	.	.
627	2018	HHV-6	.	.	.	.	1
628	2018	.	.	.	.	.
629	2018	.	.	.	.	.
630	2018	.	.	.	.	.	.	1
631	2018	.	.	.	.	.
632	2018	.	.	.	.	.
633	2018	.	.	.	.	.
634	2018	.	.	.	.	.
635	2018	.	.	.	.	.
636	2018	.	.	.	.	.
637	2018	.	.	.	.	.	.	1
638	2018	.	.	.	.	.
639	2018	HHV-7	.	.	.	.	1
640	2018	.	.	.	.	.					1
641	2018	.	.	.	.	.
642	2018	.	.	.	.	.
643	2018	.	.	.	.	.
644	2018	.	.	.	.	.
645	2018	.		.	.	.								1
646	2018	.	.	.	.	.
647	2018	.	.	.	.	.
648	2018	.	.	.	.	.
649	2018	.	.	.	.	.
650	2018	.	.	.	.	.
651	2018	.	.	.	.	.
652	2018	EBV	.	.	.	.	1
653	2018	.	.	.	.	.					1	1
654	2018	.	.	.	.	.					1
655	2018	.	.	.	.	.
656	2018	.	.	.	.	.
657	2018	.	.	.	.	.
658	2018	.	.	.	.	.
659	2018	.	.	.	.	.
660	2018	.	.	.	.	.
661	2018	.	.	.	.	.
662	2018	.	.	.	.	.
663	2018	.	.	.	.	.
664	2018	.	.	.	.	.
665	2018	.	.	.	.	.
666	2018	.	.	.	.	.
667	2018	.	.	.	.	.
668	2018	.	.	.	.	.
669	2018	.	.	.	.	.
670	2018	.	.	.	.	.
671	2018	.	.	.	.	.						1
672	2018	.	.	.	.	.
673	2018	.	.	.	.	.
674	2018	.	.	.	.	.						1
675	2018	.	.	.	.	.
676	2018	.	.	.	.	.
677	2018	.	.	.	.	.
678	2018	.	.	.	.	.
679	2018	.	.	.	.	.
680	2018	.	.	.	.	.
681	2018	.	.	.	.	.
682	2018	.	.	.	.	.
683	2018	.	.	.	.	.					1
684	2018	.	.	.	.	.
685	2018	.	.	.	.	.
686	2018	.	.	.	.	.	.	1
687	2018	.	.	.	.	.
688	2018	.	.	.	.	.						1
689	2018	.	.	.	.	.
690	2018	.	.	.	.	.
691	2018	.	.	.	.	.	.	1
692	2018	.	.	.	.	.
693	2018	.	.	.	.	.					1
694	2018	.	.	.	.	.
695	2018	.	.	.	.	.
696	2018	.	WNV	.	.	.	1				1
697	2018	.	.	.	.	.
698	2018	.	.	.	.	.
699	2018	.	.	.	.	.
700	2018	.		Enterobacter cloacae	.	.	1			1				1
701	2018	.	WNV	.	.	.	1
702	2018	.	.	.	.	.					1	1
703	2018	.	.	.	.	.
704	2018	.	.	.	.	.					1
705	2018	.	.	.	.	.
706	2018	.	WNV	.	.	.	1
707	2018	.	.	.	.	.
708	2018	.	.	.	Cryptococcus gattii	.	1
709	2018	.	.	.	.	.
710	2018	.	.	.	.	.
711	2018	.	.	.	.	.
712	2018	.	.	.	.	.
713	2018	.	.	.	.	.
714	2018	.	.	.	.	.
715	2018	.	.	.	.	.
716	2018	.	.	.	.	.
717	2018	.	.	Enterobacter cloacae	.	.	1			1
718	2018	.	.	.	.	.							1
719	2018	.	.	.	.	.
720	2018	.	.	.	.	.
721	2018	.	.	.	.	.
722	2018	.	.	.	.	.
723	2018	.	.	.	.	.
724	2018	.	.	.	.	.
725	2018	.	.	.	.	.
726	2018	.	.	.	.	.
727	2018	.	.	.	.	.
728	2018	.	.	.	.	.
729	2018	.	.	.	.	.
730	2018	.	.	.	.	.	.	1
731	2018	.	.	.	.	.
732	2018	.	.	.	.	.
733	2018	HHV-6	.	.	.	.	1					1
734	2018	.	.	.	.	.
735	2018	.	.	.	.	.
736	2018	.	.	.	.	.
737	2018	.	.	.	.	.
738	2018	.	.	.	.	.
739	2018	.	.	.	.	.
740	2018	.	.	.	.	.	.	1
741	2018	.	.	.	.	.
742	2018	EBV	.	.	.	.	1
743	2018	EBV	.	.	.	.	1
744	2018	.	.	.	.	.
745	2018	.	.	.	.	.
746	2018	.	.	.	.	.
747	2018	.	.	.	.	.
748	2018	.	.	.	.	.						1
749	2018	.	.	.	.	.
750	2018	.	.	.	.	.					1	1
751	2018	.	.	.	.	.						1
752	2018	.	.	.	.	.
753	2018	.	.	.	.	.
754	2018	.	.	.	.	.
755	2018	.	.	.	.	.
756	2018	.	.	.	.	.
757	2018	.	.	.	.	.
758	2018	.	.	.	.	.
759	2018	.	.	Streptococcus pneumoniae	.	.	1					1
760	2018	.	.	.	.	.
761	2018	HHV-6	.	.	.	.	1
762	2018	.	.	.	.	.
763	2018	.	.	.	.	.
764	2018	.	.	.	.	.
765	2018	.	.	.	.	.
766	2018	.	.	.	.	.
767	2018	.	.	.	.	.
768	2018	.	.	.	.	.
769	2018	.	.	.	.	.
770	2018	.	.	.	.	.
771	2018	.	.	.	.	.
772	2018	.	.	.	.	.					1
773	2018	.	HIV	.	.	.	1
774	2018	.	.	.	.	.
775	2018	.	.	.	.	.
776	2018	.	WNV	.	.	.	1			1
777	2018	.	.	.	.	.					1
778	2018	.	.	.	.	.
779	2018	.	.	.	.	.					1
780	2018	.	.	.	.	.
781	2018	.	.	.	.	.
782	2018	.	.	.	.	.
783	2018	.	.	.	.	.								1
784	2018	.	.	.	.	.	.	1
785	2018	.	.	.	.	.
786	2018	.	.	.	.	.
787	2018	.	.	.	.	.
788	2018	.	.	.	.	.
789	2018	.	.	.	.	.
790	2018	.	.	.	.	.
791	2018	.	.	.	.	.
792	2018	.	.	.	.	.
793	2018	.	.	.	.	.					1	1
794	2018	.	.	.	.	.					1
795	2018	.	.	.	.	.
796	2018	.	.	.	.	.
797	2018	.	.	.	.	.
798	2018	.	.	.	.	.
799	2018	.	.	.	.	.
800	2018	.	.	.	.	.
801	2018	.	.	.	.	.
802	2018	.	.	.	.	.
803	2018	.	.	.	.	.
804	2018	.	.	.	.	.					1	1
805	2018	.	.	.	.	.					1
806	2018	VZV, EBV	.	.	.	.	1
807	2018	.	.	.	.	.
808	2018	.	.	.	.	.
809	2018	.	.	.	.	.
810	2018	Human polyomavirus 5 (Merkel cell)	.	.	.	.	1
811	2018	.	.	.	.	.
812	2018	.	.	.	.	.
813	2018	.	.	.	.	.
814	2018	.	.	.	.	.
815	2019	.	.	.	.	.					1	1
816	2018	.	.	.	.	.
817	2019	.	.	.	.	.
818	2019	.	.	.	.	.
819	2018	Human parvovirus B19	.	Enterococcus faecalis	.	.	1
820	2019	.	.	.	.	.
821	2019	.	.	.	.	.
822	2019	.	.	.	.	.
823	2019	.	.	.	.	.	.	1
824	2019	.	.	.	.	.
825	2019	.	.	.	.	.
826	2019	.	.	.	.	.
827	2019	.	.	Staphylococcus epidermidis	.	.	1
828	2018	.	.	.	.	.
829	2019	.	.	.	Aspergillus fumigatus	.	1
830	2019	.	.	.	.	.
831	2019	.	.	.	.	.
832	2019	.	.	.	.	.	.	1
833	2019	.	.	.	.	.	.		1
834	2019	.	.	.	.	.
835	2019	.	.	.	.	.
836	2018	HHV-6	.	.	.	.	1
837	2019	.	.	.	.	.
838	2019	.	.	.	.	.
839	2019	.	.	.	.	.
840	2019	.	.	.	.	.
841	2019	.	.	.	.	.
842	2019	.	.	.	.	.
843	2019	.	.	.	.	.					1
844	2019	.	.	.	.	.
845	2019	.	.	.	.	.					1
846	2019	.	.	.	.	.
847	2019	.	.	.	.	.
848	2018	.	.	.	.	.					1
849	2019	.	.	.	.	.
850	2019	.		.	.	.	.	1
851	2019	.	.	.	.	.					1
852	2019	HHV-7	.	.	.	.	1
853	2019	.	.	.	.	.
854	2019	.	.	.	Aspergillus fumigatus	.	1
855	2019	.	.	.	.	.
856	2019	.	.	.	.	.
857	2019	.	.	.	.	.
858	2019	.	.	.	.	.					1
859	2019	.	.	.	.	.
860	2019	.	.	.	.	.
861	2019	EBV	.	.	.	.	1
862	2019	.	.	.	.	.					1
863	2019	.	.	.	.	.
864	2018	.	.	.	.	.
865	2019	CMV	.	.	.	.	1
866	2019	.	.	.	.	.
867	2019	VZV, EBV	.	.	.	.	1
868	2019	.	.	.	.	.
869	2019	.	.	.	.	.
870	2019	.	.	.	.	.
871	2019	.	.	.	Coccidioides sp.	.	1
872	2019	.	.	.	.	.
873	2019	.	.	.	.	.
874	2019	.	.	.	.	.
875	2019	.	.	.	.	.
876	2019	.	.	.	.	.
877	2019	.	.	.	.	.
878	2019	.	.	.	.	.					1	1
879	2019	.	.	.	.	.	.		1
880	2019	.	.	.	.	.
881	2019	.	.	Cutibacterium avidum	.	.	1
882	2019	.	.	.	.	.
883	2019	.	.	.	Coccidioides sp.	.	1			1	1
884	2019	.	.	.	.	.
885	2019	.	.	.	.	.
886	2019	.	.	.	.	.
887	2019	.	.	.	.	.	.	1
888	2019	.	.	.	.	.	.	1
889	2019	.	.	.	.	.
890	2019	.	.	.	.	.
891	2019	.	.	.	.	.
892	2019	.	.	.	.	.								1
893	2019	.	.	.	.	.								1
894	2019	.	.	.	.	.					1
895	2019	.	.	.	.	.
896	2019	.	.	.		.	.		1
897	2019	.	.	.	.	.
898	2019	.	.	.	.	.	.	1
899	2019	.	.	.	.	.
900	2019	.	.	.	.	.
901	2018	.	.	.	.	.
902	2019	.	.	.	.	.	.	1
903	2019	.	.	.	.	.					1
904	2019	.	.	.	.	.
905	2019	.	.	.	.	.
906	2019	.	.	.	.	.
907	2019	.	.	.	.	.
908	2019	.	.	.	.	.
909	2019	.	.	.	.	.
910	2019	.	.	.	.	.
911	2019	.	.	.	.	.					1
912	2019	.	.	.	.	.
913	2019	.	.	.	.	.	.	1
914	2019	.	.	.	.	.					1
915	2019	.	.	.	.	.
916	2019	.	.	.	.	.
917	2019	.	.	.	.	.					1	1	1
918	2019	.	.	.	.	.							1
919	2019	.	.	.	.	.							1
920	2019	.	.	.	.	.					1	1	1
921	2019	.	.	.	.	.							1
922	2019	.	HCV	.	.	.	1						1
923	2019	.	.	.	.	.							1
924	2019	.	.	.	.	.							1
925	2019	.	.	.	.	.					1	1	1
926	2019	.	.	.	.	Acanthamoeba sp.	1			1	1		1
927	2019	.	.	.	.	.
928	2019	.	.	.	.	.
929	2019	.	.	.	.	.					1
930	2019	.	.	.	.	.
931	2019	.	HCV	.	.	.	1
932	2019	.	.	.	.	.
933	2019	.	.	.	.	.					1
934	2019	.	.	.	.	.
935	2019	.	.	.	.	.
936	2019	.	.	.	.	.					1
937	2019	.	.	.	.	.
938	2019	.	.	Serratia marcecens	.	.	1
939	2019	.	.	.	.	.
940	2019	.	.	.	.	.
941	2019	.	.	.	.	.
942	2019	.	.	.	.	.	.		1			1
943	2019	.	.	.	.	.	.	1
944	2019	.	.	.	.	.
945	2019	.	.	.	.	.
946	2019	.	.	.	.	.
947	2019	.	.	.	.	.
948	2019	.	.	.	Mucorales sp	.	1			1	1	1
949	2019	.	.	.	.	.					1
950	2019	.	.	.	.	.
951	2019	.	.	.	.	.	.		1
952	2019	.	.	.	.	.					1
953	2019	.	.	.	.	.
954	2019	HHV-6	.	.	.	.	1
955	2019	.	.	.	.	.	.		1
956	2019	.	.	.	.	.
957	2019	HHV-6	.	.	.	.	1
958	2019	.	.	.	.	.
959	2019	.	.	.	.	.					1
960	2019	.	.	.	.	.
961	2019	HHV-7	.	.	.	.	1
962	2019	.	.	.	.	.
963	2019	.	.	.	.	.					1
964	2019	.	.	.	.	.
965	2019	.	.	.	.	.	.	1								1
966	2019	.	.	.	.	.										1
967	2019	.	.	.	.	.
968	2019	.	.	.	.	.
969	2019	.	.	.	.	.
970	2019	.	.	.	.	.
971	2019	.	.	.	.	.
972	2019	.	.	.	.	.
973	2019	EBV	HIV	.	.	.	1
974	2019	.	.	.	.	.
975	2019	.	.	.	.	.
976	2019	.	.	.	.	Parascaris equorum	1	1
977	2019	.	.	.	.	.
978	2019	.	.	.	.	.
979	2019	EBV	.	Streptococcus pneumoniae	.	.	1			1
980	2019	.	.	.	.	.
981	2019	.	.	.	.	.
982	2019	.	.	.	.	.							1
983	2019	.	.	.	.	.							1
984	2019	.	.	.	.	.							1
985	2019	.	Orthobunyavirus (Playa virus or Cache Valley virus)	.	.	.	1						1
986	2019	.	.	.	.	.							1
987	2019	.	.	.	.	.							1
988	2019	.	.	.	.	.							1
989	2019	.	.	.	.	.							1
990	2019	.	.	.	.	.							1
991	2019	.	.	.	.	.
992	2019	.	.	.	.	.
993	2019	.	.	.	.	.
994	2019	.	.	.	.	.	.		1
995	2019	.	.	.	.	.					1
996	2019	.	.	.	.	.
997	2019	CMV	HIV	.	.	.	1
998	2019	.	.	.	.	.
999	2019	.	.	.	.	.
1000	2019	.	Orthobunyavirus (Cache Valley virus)	.	.	.	1			1
1001	2019	.	.	.	.	.
1002	2019	.	.	.	.	.
1003	2019	.	.	.	.	.
1004	2019	.	.	.	.	.
1005	2019	.	.	.	.	.
1006	2019	.	.	.	.	.					1	1
1007	2019	.	.	Mycoplasma hominis	.	.	1			1
1008	2019	.	.	.	.	.
1009	2019	.	.	.	.	.
1010	2019	.	.	.	.	.
1011	2019	.	.	.	.	.
1012	2019	.	.	.	.	.
1013	2019	HSV-2	.	.	.	.	1
1014	2019	.	.	.	.	.
1015	2019	.	.	.	.	.
1016	2019	.	.	.	.	.
1017	2019	.	.	.	.	.
1018	2019	.	.	.	.	.
1019	2019	.	.	.	.	.
1020	2019	.	.	.	.	.
1021	2019	.	.	.	.	.
1022	2019	.	.	.	.	.
1023	2019	EBV	.	.	.	.	1
1024	2019	.	.	.	.	.
1025	2019	.	.	.	.	.
1026	2019	.	.	.	.	.
1027	2019	CMV	.	.	.	.	1
1028	2019	.	.	.	.	.
1029	2019	.	.	.	.	.
1030	2019	.	.	.	.	.
1031	2019	.	.	.	.	.
1032	2019	.	.	.	.	.
1033	2019	.	.	.	.	.
1034	2019	.	.	.	.	.
1035	2019	.	.	.	.	.
1036	2019	.	.	.	.	.
1037	2019	.	.	.	.	.					1	1
1038	2019	.	.	.	.	.
1039	2019	.	.	.	.	.					1				1
1040	2019	.	.	.	.	.
1041	2019	.	.	Gardnerella vaginalis	.	.	1
1042	2019	.	.	.	.	.
1043	2019	.	.	.	.	.
1044	2019	.	.	.	.	.										1
1045	2019	.	.	.	.	.
1046	2019	.	.	.	.	.
1047	2019	.	.	.	.	.					1
1048	2019	.	Rubella	.	.	.	1
1049	2019	.	.	.	.	.	.		1
1050	2019	.	.	.	.	.
1051	2019	.	.	.	.	.
1052	2019	.	.	.	.	.
1053	2019	.	Powassan	.	.	.	1
1054	2019	.	.	.	.	.
1055	2019	.	.	.	.	.
1056	2019	HHV-7	.	.	.	.	1									1
1057	2019	.	.	.	.	.
1058	2019	.	.	.	.	.
1059	2019	.	.	.	.	.
1060	2019	.	.	.	.	.
1061	2019	.	.	.	.	.
1062	2019	.	.	.	.	.
1063	2019	.	.	.		.	.		1
1064	2019	.	.	.	.	.
1065	2019	.	.	.	.	.
1066	2019	.	.	.	.	.
1067	2019	.	.	.	.	.
1068	2019	.	.	.	.	.					1
1069	2019	.	.	.	.	.
1070	2019	.	.	.	.	.
1071	2019	.	.	.	.	.	.		1
1072	2019	.	.	.	.	.
1073	2019	.	Rhinovirus A	.	.	.	1	1
1074	2019	.	.	.	.	.
1075	2019	.	.	.	.	.
1076	2019	.	.	.	.	.					1	1
1077	2017	.	.	.	.	.	.	1
1078	2018	.	.	.	.	.
1079	2019	.	.	.	.	.
1080	2019	.	.	.	.	.
1081	2019	.	.	.	.	.
1082	2019	.	.	.	.	.					1
1083	2019	.	.	.	.	.
1084	2019	.	.	.	.	.
1085	2019	.	.	.	.	.	.		1
1086	2019	HHV-7	.	.	.	.	1
1087	2019	.	.	.	.	.
1088	2019	.	.	.	.	.	.	1
1089	2019	.	.	.	.	.
1090	2019	.	.	.	.	.
1091	2019	.	.	.	.	.
1092	2019	.	.	.	.	.
1093	2019	.	.	.	.	.
1094	2019	.	.	.	.	.
1095	2019	.	.	.	.	.
1096	2019	.	Enterovirus A71	.	.	.	1
1097	2019	.	WNV	.	.	.	1				1
1098	2019	HHV-6	.	.	.	.	1
1099	2019	.	.	.	.	.
1100	2019	.	.	.	Coccidioides sp.	.	1			1	1
1101	2019	.	.	.	.	.
1102	2019	.	.	.	.	.
1103	2019	.	.	.	.	.
1104	2019	.	.	.	.	.
1105	2019	.	.	.	.	.
1106	2019	.	.	.	.	.
1107	2019	.	.	.	.	.
1108	2019	.	.	.	.	.
1109	2019	.	.	.	.	.
1110	2019	.	.	.	.	.					1
1111	2019	.	.	.	.	.
1112	2019	.	Enterovirus D68	.	.	.	1
1113	2019	.	.	.	.	.
1114	2019	.	.	.	.	.
1115	2019	.	.	.	.	.	.	1
1116	2019	.	.	.	.	.
1117	2019	.	.	.	.	.										1
1118	2019	.	.	.	.	.	.		1							1
1119	2019	.	.	.	.	.
1120	2019	.	.	.	.	.
1121	2019	.	.	.	.	.
1122	2019	.	.	.	.	.
1123	2019	.	.	.	.	.					1
1124	2019	.	.	.	.	.
1125	2019	.	.	.	.	.
1126	2019	VZV, HHV-6	HIV	.	.	.	1
1127	2019	.	.	.	.	.
1128	2019	.	.	.	.	.
1129	2019	.	.	.	.	.
1130	2019	.	.	.	.	.
1131	2019	.	.	.	.	.
1132	2019	.	.	.	.	.	.		1
1133	2019	.	.	.	.	.
1134	2019	.	.	.	.	.
1135	2019	.	.	.	.	.
1136	2019	.	.	.	.	.
1137	2019	.	.	.	.	.
1138	2019	.	.	.	Candida lusitaniae	.	1			1
1139	2019	.	.	.	.	.
1140	2019	.	.	.	Coccidioides sp.	.	1			1
1141	2019	.	.	.	.	Taenia solium	1
1142	2019	.	.	.	.	.
1143	2019	.	.	.	.	.
1144	2019	.	.	.	.	.
1145	2019	.	.	.	.	.
1146	2019	.	.	.	.	.
1147	2019	.	.	.	.	.	.	1
1148	2019	.	.	.	.	.					1
1149	2019	.	.	.	.	.	.	1
1150	2019	.	.	.	.	.
1151	2019	.	.	.	.	.					1	1
1152	2019	.	.	.	.	.
1153	2019	.	.	.	.	.
1154	2019	.	.	.	.	.
1155	2019	.	.	.	.	.
1156	2019	.	.	.	.	.
1157	2019	.	.	.	.	.
1158	2019	.	.	.	.	.
1159	2019	.	.	.	.	.										1
1160	2019	.	.	.	.	.										1
1161	2019	.	.	.	.	.										1
1162	2019	.	.	.	.	.										1
1163	2019	.	.	.	.	.										1
1164	2019	.	.	.	.	.										1
1165	2019	HHV-6	.	.	.	.	1									1
1166	2019	.	.	.	.	.										1
1167	2019	.	.	.	.	.										1
1168	2019	.	.	.	.	.	.		1							1
1169	2019	EBV	.	.	.	.	1
1170	2019	.	.	.	.	.
1171	2019	.	.	.	.	.
1172	2019	.	.	.	.	.
1173	2019	.	.	.	Histoplasma capsulatum	.	1
1174	2019	.	.	.	.	.
1175	2019	.	.	.	.	.
1176	2019	.	.	.	.	.
1177	2019	.	.	.	.	.
1178	2019	.	.	.	.	.
1179	2019	.	.	.	.	.
1180	2019	.	.	.	.	.
1181	2019	EBV	.	.	.	.	1
1182	2019	.	HIV	.	.	.	1
1183	2019	.	.	.	.	.
1184	2019	.	.	.	.	.
1185	2019	.	.	.	.	.
1186	2019	.	.	.	.	.
1187	2019	.	.	.	.	.
1188	2019	.	.	.	.	.
1189	2019	.	.	.	.	.
1190	2019	.	.	.	.	.
1191	2019	.	.	.	.	.					1	1
1192	2019	VZV, Human polyomavirus 2 (JC)	HIV	.	.	.	1
1193	2019	.	.	.	.	.
1194	2019	.	.	.	.	.
1195	2019	.	.	.	.	.					1	1
1196	2019	.	.	.	.	.
1197	2019	.	.	.	.	.
1198	2019	.	.	.	.	.
1199	2019	.	.	.	.	.
1200	2019	.	.	.	.	.
1201	2019	.	.	.	.	.
1202	2019	.	.	.	.	.
1203	2019	.	.	.	.	.
1204	2019	.	.	.	.	.
1205	2019	.	.	.	.	.
1206	2019	.	.	.	.	.
1207	2019	.	.	.	.	.
1208	2019	Human polyomavirus 1 (BK)	.	.	.	.	1
1209	2019	.	.	.	.	.					1
1210	2019	.	Enterovirus A71	.	.	.	1
1211	2019	.	.	.	.	.
1212	2019	.	.	.	.	.					1	1
1213	2019	HSV-1	.	.	.	.	1
1214	2019	.	.	.	.	.
1215	2019	.	.	.	.	.
1216	2019	.	.	.	.	.
1217	2019	.	.	.	.	.
1218	2019	.	.	.	.	.
1219	2019	.	.	.	.	.
1220	2019	.	.	.	.	.
1221	2019	.	St. Louis encephalitis virus	.	.	.	1
1222	2019	.	.	.	.	.					1
1223	2019	.	.	.	.	.
1224	2019	.	.	.	.	.
1225	2019	.	.	.	.	.					1
1226	2019	.	.	.	.	.
1227	2019	.	.	.	.	.
1228	2019	.	.	.	.	.
1229	2019	.	.	.	.	.
1230	2019	.	HIV	.	.	.	1
1231	2019	.	.	.	.	.
1232	2019	HHV-6	.	.	.	.	1
1233	2019	.	.	.	.	.
1234	2019	.	.	.	.	.
1235	2019	.	.	.	.	.
1236	2019	.	.	.	.	.
1237	2019	Human parvovirus 4	.	.	.	.	1
1238	2019	.	.	.	.	.
1239	2019	.	.	.	.	.
1240	2019	.	WNV	.	.	.	1
1241	2019	.	.	.	.	.
1242	2019	.	.	.	.	.
1243	2019	.	.	.	.	.
1244	2019	.	.	.	.	.
1245	2019	.	.	.	.	.					1	1
1246	2019	.	.	.	.	.
1247	2019	.	WNV	.	.	.	1				1
1248	2019	.	.	.	.	.
1249	2019	.	.	.	.	.
1250	2019	.	.	.	.	.
1251	2019	.	.	.	.	.	.	1
1252	2019	.	Enterovirus A71	.	.	.	1
1253	2019	.	.	.	.	.
1254	2019	.	.	.	.	.
1255	2019	.	.	.	.	.
1256	2019	.	.	.	.	.
1257	2019	.	.	.	.	.
1258	2019	.	.	.	.	.					1
1259	2019	.	.	.	.	.
1260	2019	.	.	.	.	.
1261	2019	.	.	.	.	.	.		1
1262	2019	.	.	.	.	.	.	1
1263	2019	.	.	.	.	.
1264	2019	.	.	.	.	.
1265	2019	.	.	.	.	.	.	1
1266	2019	.	.	.	.	.
1267	2019	.	.	.	.	.
1268	2019	EBV	.	.	.	.	1
1269	2019	.	.	.	.	.
1270	2019	.	.	.	.	.
1271	2019	.	.	.	.	.										1
1272	2019	.	.	.	.	.
1273	2019	HSV-2	.	.	.	.	1
1274	2019	.	.	.	.	.
1275	2019	.	.	.	.	.										1
1276	2019	EBV	.	.	.	.	1					1				1
1277	2019	.	.	.	.	.										1
1278	2019	.	.	.	.	.										1
1279	2019	.	.	.	.	.	.	1								1
1280	2019	.	.	.	.	.										1
1281	2019	.	.	.	.	.										1
1282	2019	.	.	.	.	.										1
1283	2019	.	.	.	.	.										1
1284	2019	.	HIV	.	.	.	1	1
1285	2019	.	.	.	.	.
1286	2019	.	.	.	.	.
1287	2019	.	.	.	.	.					1
1288	2019	.	.	.	.	.
1289	2019	.	.	.	.	.
1290	2019	.	.	.	.	.					1
1291	2019	.	.	.	.	.
1292	2019	.	.	.	.	.
1293	2019	.	.	.	.	.
1294	2019	.	.	.	.	.	.		1
1295	2019	.	.	.	.	.
1296	2019	.	.	.	.	.
1297	2019	.	.	.	.	.
1298	2019	.	.	.	.	.
1299	2019	.	.	.	.	.	.		1
1300	2019	.	.	.	.	.					1	1
1301	2019	.	.	.	.	.					1
1302	2019	.	.	.	.	.	.		1							1
1303	2019	.	.	.	.	.										1
1304	2019	Human polyomavirus 2 (JC)	HIV	.	.	.	1
1305	2019	.	.	.	.	.										1
1306	2019	.	.	.	.	.										1
1307	2019	.	.	.	.	.
1308	2019	.	.	.	.	.										1
1309	2019	.	.	.	.	.
1310	2019	.	.	.	.	.					1
1311	2019	.	.	.	.	.	.		1
1312	2019	.	.	.	.	.	.	1
1313	2019	.	.	.	.	.
1314	2019	.	.	Enterococcus faecalis	.	.	1					1
1315	2019	.	.	.	.	.
1316	2019	.	.	.	.	.
1317	2019	.	.	.	.	.						1
1318	2019	.	.	.	.	.
1319	2019	.	.	.	.	.
1320	2019	.	.	.	.	.	.		1
1321	2019	.	.	.	.	.
1322	2019	.	.	.	.	.
1323	2019	.	.	.	.	.
1324	2019	.	.	.	.	.
1325	2019	.	.	.	.	.
1326	2019	.	.	.	.	.
1327	2019	.	.	.	.	.	.		1
1328	2019	.	.	.	.	.
1329	2019	.	.	.	.	.	.		1
1330	2019	HHV-7	.	.	.	.	1
1331	2019	.	.	.	.	.
1332	2019	.	.	.	.	.
1333	2019	.	.	.	.	.	.	1
1334	2019	.	.	.	.	.
1335	2019	.	.	.	.	.
1336	2019	.	.	.	.	.
1337	2019	.	.	.	.	.					1
1338	2019	.	.	.	.	.
1339	2019	HSV-1	.	.	.	.	1
1340	2019	.	.	Mycobacterium fortuitum	.	.	1			1
1341	2019	.	.	.	.	.
1342	2019	.	.	.	.	.
1343	2019	.	.	.	.	.
1344	2019	.	.	.	.	.
1345	2019	.	.	.	.	.	.	1
1346	2019	.	.	.	.	.
1347	2019	.	WNV	.	.	.	1
1348	2019	.	.	Staphylococcus haemolyticus	.	.	1			1
1349	2019	.	.	.	.	.
1350	2019	.	.	.	.	.
1351	2019	.	.	.	.	.
1352	2019	.	.	.	.	.
1353	2019	.	.	.	.	.	.	1
1354	2019	.	.	.	.	.
1355	2019	.	.	.	.	.
1356	2019	.	.	.	.	.					1
1357	2019	.	.	.	.	.
1358	2019	.	.	.	.	.
1359	2019	.	HIV	Treponema pallidum	.	.	1			1
1360	2019	.	.	.	.	.
1361	2019	.	.	.	.	.
1362	2019	.	.	.	.	.
1363	2019	.	.	.	.	.
1364	2019	.	.	.	.	.
1365	2019	.	Astrovirus VA1/HMO-C	.	.	.	1
1366	2019	.	.	.	.	.					1
1367	2019	.	.	.	.	.
1368	2019	.	.	.	.	.
1369	2019	.	.	.	.	.
1370	2019	.	.	.	.	.
1371	2019	.	.	.	.	.	.	1
1372	2019	.	.	.	.	.
1373	2019	.	.	Klebsiella aerogenes	.	.	1			1
1374	2019	.	.	.	.	.	.	1
1375	2019	.	.	.	.	.
1376	2019	.	.	.	.	.
1377	2019	.	.	.	.	.
1378	2019	.	Powassan	.	.	.	1
1379	2019	.	.	.	.	.
1380	2019	.	.	.	.	.	.		1
1381	2019	.	.	.	Candida tropicalis	.	1
1382	2019	.	.	.	.	.
1383	2019	.	.	.	.	.
1384	2019	.	.	.	.	.						1
1385	2019	.	.	.	.	.
1386	2019	.	.	.	.	.
1387	2019	.	.	.	.	.
1388	2019	.	.	MTB	.	.	1			1
1389	2019	.	.	.	.	.
1390	2019	.	.	.	.	.
1391	2019	.	.	.	.	.
1392	2019	.	.	Mycobacterium fortuitum	.	.	1			1	1	1				1
1394	2019	.	.	.	.	.					1	1
1395	2019	.	.	.	.	.	.		1
1396	2019	.	.	.	.	.	.		1
1397	2019	.	.	.	.	.					1
1398	2019	.	.	.	.	.
1399	2019	.	HEV	.	.	.	1
1400	2019	EBV	.	.	.	.	1
1401	2019	.	.	.	.	.
1402	2019	.	.	.	.	.	.	1
1403	2019	.	.	.	.	.
1404	2019	.	.	.	.	.
1405	2019	.	.	.	.	.
1406	2019	.	.	.	.	.
1407	2019	.	.	.	.	.
1408	2019	.	.	Streptococcus intermedius	.	.	1
1409	2019	.	.	Fusobacterium necrophorum	.	.	1			1
1410	2019	.	.	.	.	.
1411	2019	.	.	.	.	.
1412	2019	.	.	.	.	.
1413	2019	.	.	.	.	.
1414	2019	.	.	.	.	.
1415	2019	.	.	.	.	.
1416	2019	.	.	.	.	.										1
1417	2019	.	.	.	.	.
1418	2019	.	.	.	.	.										1
1419	2019	.	.	.	.	.
1420	2019	.	.	.	.	.
1421	2019	.	.	.	.	.
1422	2019	.	.	.	.	.	.		1
1423	2019	.	.	.	.	.
1424	2019	.	.	.	.	.
1425	2019	.	.	.	.	.
1426	2019	.	.	.	.	.
1427	2019	.	.	.	.	.
1428	2019	.	.	.	.	.
1429	2019	.	.	.	.	.
1430	2019	.	.	.	Candida glabrata	.	1			1
1431	2019	.	.	.	.	.
1432	2019	.	.	.	.	.
1433	2019	.	.	.	.	.
1434	2019	.	.	.	.	.
1435	2019	.	.	.	.	.
1436	2019	.	.	.	.	.
1437	2019	.	.	.	.	.
1438	2019	.	.	.	.	.
1439	2019	.	.	.	.	.
1440	2019	.	.	.	.	.
1441	2019	.	.	.	.	.	.	1
1442	2019	.	.	.	.	.
1443	2019	.	.	.	.	.
1444	2019	.	.	.	.	.	.	1
1445	2019	.	.	.	.	.					1
1446	2019	.	.	.	.	.
1447	2019	.	.	.	.	.
1448	2019	.	.	.	.	.
1449	2019	.	.	.	.	.
1450	2019	.	.	.	.	.
1451	2019	.	.	.	.	.
1452	2019	.	.	.	.	.
1453	2019	.	.	.	.	.
1454	2019	CMV	.	.	.	.	1
1455	2019	.	.	.	.	.	.	1
1456	2019	.	.	.	.	.
1457	2019	.	.	.	.	.
1458	2019	.	.	.	.	.
1459	2019	.	.	.	.	.
1460	2019	.	.	.	.	.
1461	2019	.	.	.	.	.
1462	2019	.	.	.	.	.
1463	2019	.	.	MTB	.	.	1			1
1464	2019	.	.	.	.	.
1465	2019	CMV	.	.	.	.	1
1466	2019	.	.	.	.	.
1467	2019	.	.	.	.	.
1468	2019	.	.	.	.	.
1469	2019	EBV	.	.	.	.	1
1470	2019	HHV-6, HHV-7	.	.	.	.	1
1471	2019	.	.	Ureaplasma urealyticum	.	.	1
1472	2019	.	.	.	.	.
1473	2019	.	.	.	.	.
1474	2019	.	.	.	.	.
1475	2019	.	.	.	.	.
1476	2019	.	.	.	.	.	.	1
1477	2019	.	.	.	.	.
1478	2019	.	.	.	.	.
1479	2019	.	.	.	.	.					1	1
1480	2019	.	.	.	.	.
1481	2019	.	.	.	.	.
1482	2019	.	.	.	.	.
1483	2019	.	.	.	.	.
1484	2019	.	.	.	.	.
1485	2019	.	.	.	.	.
1486	2019	.	.	.	.	.					1
1487	2019	.	.	.	.	.
1488	2019	.	.	.	.	.
1489	2019	.	.	.	.	.
1490	2019	.	.	Mycoplasma pneumoniae	.	.	1
1491	2019	.	.	.	.	.
1492	2019	.	.	.	.	.
1493	2019	.	.	.	.	.
1494	2019	.	.	.	.	.
1495	2019	.	.	.	.	.
1496	2019	.	.	.	.	.
1497	2019	.	.	.	.	.
1498	2019	.	.	.	.	.	.	1
1499	2019	.	.	.	.	.
1500	2019	.	.	.	.	.
1501	2019	.	.	.	.	.
1502	2019	.	.	.	.	.
1503	2019	.	.	.	.	.
1504	2019	.	.	.	.	.
1505	2019	.	HCV	.	.	.	1				1
1506	2019	.	.	.	.	.
1507	2019	.	.	.	.	.
1508	2019	.	.	.	.	.
1509	2019	HHV-7	.	.	.	.	1
1510	2019	.	.	.	.	.
1511	2019	.	.	.	.	.					1	1
1512	2019	.	.	.	.	.
1513	2019	EBV	HCV, HIV	.	.	.	1
1514	2019	.	.	.	.	.
1515	2019	.	.	.	.	.					1
1516	2019	.	.	.	Aspergillus spp.	.	1
1517	2019	.	Astrovirus VA1	.	.	.	1
1518	2019	.	.	.	.	.
1519	2019	.	.	.	.	.
1520	2019	.	.	.	.	.
1521	2019	.	.	.	.	.
1522	2019	.	HIV	.	.	.	1
1523	2019	.	.	.	.	.
1524	2019	.	.	.	.	.
1525	2019	.	.	.	.	.	.	1
1526	2019	.	.	.	.	.	.	1
1527	2019	.	.	.	.	.
1528	2019	.	.	.	.	.
1529	2019	.	.	.	.	.
1530	2019	HHV-7	.	.	.	.	1
1531	2019	.	.	.	.	.
1532	2019	.	.	.	.	.	.	1
1533	2019	.	.	.	.	.					1
1534	2020	.	.	.	.	.	.		1
1535	2019	.	.	Mycoplasma hominis	.	.	1			1
1536	2019	.	.	.	.	.
1537	2019	.	.	.	.	.
1538	2019	.	.	.	.	.										1
1539	2019	.	.	Staphylococcus lugdunensis	.	.	1
1540	2019	.	.	.	.	.
1541	2019	.	.	.	.	.
1542	2019	HHV-7	.	.	.	.	1
1543	2019	.	.	Chlamydia psittaci	.	.	1			1
1544	2019	.	.	.	.	.										1
1545	2019	.	.	.	.	.
1546	2019	.	.	.	.	.					1
1547	2020	HSV-2	.	.	.	.	1
1548	2020	.	.	.	.	.
1549	2020	.	.	.	.	.
1550	2020	HHV-7	.	.	.	.	1
1551	2020	.	.	.	.	.
1552	2017	.	.	.	.	.	.	1
1553	2020	.	.	.	.	.
1554	2020	.	.	.	.	.
1555	2020	.	HIV	.	.	.	1	1
1556	2020	.	.	.	.	.					1
1557	2020	.	.	.	.	.
1558	2020	.	.	Haemophilus influenzae	.	.	1
1559	2020	.	.	.	.	.
1560	2020	.	.	.	.	.
1561	2020	.	.	.	.	.
1562	2019	.	.	.	.	.
1563	2020	.	.	.	.	.									1
1564	2020	.	.	.	.	.
1565	2020	.	.	.	.	.
1566	2020	.	.	.	.	.	.	1
1567	2020	.	.	.	.	.
1568	2020	.	.	.	.	.
1569	2020	.	.	.	.	.
1570	2019	.	.	.	.	.
1571	2019	.	.	.	.	.					1
1572	2020	.	.	.	.	.
1573	2020	HSV-1	.	.	.	.	1
1574	2020	.	.	.	.	.	.	1
1575	2020	.	.	.	.	.							1
1576	2020	.	.	.	.	.
1577	2020	.	.	.	.	.
1578	2020	.	.	.	.	.	.	1
1579	2020	.	.	.	.	.
1580	2020	.	.	.	.	.					1
1581	2020	.	.	.	Coccidioides sp.	.	1			1	1
1582	2020	.	.	.	.	.
1583	2020	HBV	.	.	Histoplasma capsulatum	.	1			1
1584	2020	Human polyoma virus 8 (Trichodysplasia spinulosa-associated polyomavirus)	.	.	.	.	1
1585	2020	.	.	.	.	.
1586	2020	.	.	.	Candida utilis	.	1			1
1587	2020	.	.	.	Cryptococcus neoformans	.	1			1
1588	2020	.	.	.	.	.
1589	2020	.	.	.	.	.
1590	2020	.	.	.	.	.
1591	2020	HHV-7	.	.	.	.	1
1592	2020	.	.	.	.	.
1593	2020	.	.	.	.	.
1594	2020	.	.	.	.	.
1595	2020	.	.	.	.	.
1596	2020	.	.	.	.	.
1597	2020	.	.	.	.	.
1598	2020	.	.	.	.	.
1599	2020	Adenovirus	Rubella	.	.	.	1
1600	2020	.	.	.	.	.
1601	2020	.	.	.	.	.
1602	2020	.	.	.	.	.
1603	2020	EBV	.	MTB	.	.	1			1
1604	2020	.	.	.	.	.
1605	2020	EBV	.	.	.	.	1
1606	2020	HHV-6	.	.	.	.	1
1607	2020	.	.	.	.	.
1608	2020	.	.	.	.	.					1
1609	2020	.	.	.	.	.
1610	2020	.	.	.	.	.
1611	2020	.	.	.	.	.
1612	2020	.	.	.	.	.
1613	2020	.	.	.	.	.
1614	2020	HSV-2	.	.	.	.	1
1615	2020	.	.	.	.	.
1616	2020	.	.	.	.	.
1617	2020	.	.	.	.	.
1618	2020	Human polyoma virus 8 (Trichodysplasia spinulosa-associated polyomavirus)	.	.	.	.	1
1619	2020	.	.	.	.	.										1
1620	2020	.	.	.	.	.
1621	2020	.	.	.	.	.
1622	2020	.	.	.	.	.
1623	2020	.	.	.	.	.
1624	2020	Human Parvovirus B19	.	.	.	.	1	1
1625	2020	.	.	.	.	.
1626	2020	.	.	.	.	.					1
1627	2020	.	.	.	.	.
1628	2019	.	.	.	.	.					1
1629	2020	.	.	.	.	.
1630	2020	.	.	.	.	.
1631	2020	.	.	.	.	.
1632	2020	.	.	.	.	.
1633	2020	.	.	.	.	.
1634	2020	.	.	.	.	.
1635	2020	.	.	.	.	.
1636	2020	.	.	.	.	.
1637	2020	.	.	.	.	.
1638	2020	.	.	.	.	.					1
1639	2020	HHV-6B	.	.	.	.	1
1640	2020	.	.	.	.	.
1641	2020	.	.	Streptococcus pneumoniae	.	.	1			1	1	1
1642	2020	.	.	.	.	.					1
1643	2020	.	.	.	.	.
1644	2020	.	.	.	.	.
1645	2020	.	.	.	.	.	.		1
1646	2020	.	.	.	.	.
1647	2020	.	.	.	.	.										1
1648	2020	.	.	.	.	.
1649	2020	.	.	.	.	.
1650	2020	.	.	.	.	.
1651	2020	HHV-7	.	.	.	.	1
1652	2020	.	.	.	.	.
1653	2020	.	.	.	.	.
1654	2020	Human polyoma virus 8 (Trichodysplasia spinulosa-associated polyomavirus)	.	.	.	.	1
1655	2020	.	.	.	.	.
1656	2020	.	.	.	.	.
1657	2020	.	.	.	Candida albicans	.	1
1658	2020	.	.	.	.	.	.		1
1659	2020	.	.	Haemophilus influenzae	.	.	1
1660	2020	CMV	.	.	.	.	1
1661	2020	.	.	.	.	.
1662	2020	HHV-6	.	.	.	.	1
1663	2020	.	.	.	.	.
1664	2020	.	.	.	.	.
1665	2020	.	.	.	.	.
1666	2020	.	.	.	.	.	.		1		1	1
1667	2020	.	.	.	.	.								1
1668	2020	HBV	.	.	.	.	1
1669	2020	.	.	.	.	.
1670	2020	.	.	.	.	.	.		1
1671	2020	.	.	Neisseria meningitidis	.	.	1
1672	2020	.	.	.	.	.
1673	2020	Human polyomavirus 2 (JC)	.	.	.	.	1		1
1674	2020	.	.	.	.	.
1675	2020	.	.	.	.	.
1676	2020	.	.	.	.	.
1677	2020	.	.	.	.	.					1
1678	2020	.	.	Streptococcus viridans	.	.	1
1679	2020	.	.	.	.	.
1680	2020	.	.	.	.	.										1
1681	2020	.	.	.	.	.					1
1682	2020	.	.	.	.	.
1683	2018	.	.	.	.	.
1684	2020	.	.	.	.	.										1
1685	2020	.	.	.	.	.										1
1686	2020	.	.	Serratia marcescens	.	.	1			1
1687	2020	.	.	.	.	.
1688	2020	.	.	.	.	.
1689	2020	.	.	.	.	.
1690	2020	.	.	Serratia marcescens	.	.	1			1						1
1691	2020	.	.	.	.	.
1692	2020	VZV	.	.	.	.	1
1693	2020	.	.	.	.	.										1
1694	2020	.	.	.	.	.
1695	2020	.	.	.	.	.
1696	2020	.	.	.	.	.
1697	2019	.	.	.	.	.
1698	2020	CMV	.	Streptococcus intermedius	.	.	1
1699	2020	.	.	.	.	.					1
1700	2020	.	.	.	.	.						1
1701	2020	EBV	.	.	.	.	1	1
1702	2020	.	.	.	.	.										1
1703	2020	.	.	.	.	.
1704	2020	.	.	.	.	.
1705	2020	.	.	.	.	.					1
1706	2020	.	.	.	.	.
1707	2020	.	.	.	.	.
1708	2020	.	.	.	.	.
1709	2020	HHV-6	.	.	.	.	1
1710	2020	.	.	.	.	.
1711	2020	.	.	Staphylococcus aureus	.	.	1
1712	2020	.	.	.	.	.
1713	2020	.	.	.	.	.
1714	2020	.	.	.	.	.
1715	2020	.	.	.	.	.
1716	2020	.	.	.	.	.
1717	2020	.	.	.	.	.
1718	2020	.	.	.	.	.
1719	2020	.	.	.	.	.
1720	2020	.	.	.	.	.
1721	2020	.	.	.	.	.
1722	2020	.	.	.	.	.
1723	2020	CMV	LCMV	.	Cryptococcus neoformans	.	1
1724	2020	.	.	.	.	.
1725	2020	.	HTLV-2	.	.	.	1			1
1726	2020	.	.	.	.	.
1727	2020	.	HCV, HIV	.	.	.	1
1728	2020	.	.	.	.	.
1729	2020	.	.	.	.	.										1
1730	2020	.	.	.	.	.										1
1731	2020	.	.	.	.	.
1732	2020	.	.	.	.	.
1733	2020	.	.	.	.	.	.	1
1734	2020	HHV-7	.	.	.	.	1
1735	2020	.	.	.	.	.
1736	2020	.	.	Rothia mucilaginosa	.	.	1
1737	2020	.	.	.	.	.
1738	2020	.	.	.	.	.
1739	2020	.	.	.	.	.
1740	2020	.	.	.	.	.
1741	2020	.	.	.	.	.
1742	2020	.	.	.	.	.
1743	2020	.	.	.	.	.	.	1
1744	2020	.	.	.	.	.
1745	2020	.	.	.	.	.
1746	2020	.	.	.	.	.
1747	2020	.	.	.	.	.
1748	2020	.	.	.	.	.	.		1
1749	2020	.	.	.	.	.	.	1
1750	2020	.	.	.	.	.
1751	2020	.	.	.	.	.
1752	2020	.	.	.	.	.
1753	2020	.	.	.	.	.					1	1
1754	2020	.	.	.	.	.
1755	2020	.	.	.	.	.
1756	2020	.	.	.	.	.
1757	2020	.	.	.	.	.
1758	2020	.	.	.	.	.	.	1
1759	2020	.	.	.	.	.
1760	2020	.	.	.	.	.
1761	2020	.	.	.	.	.
1762	2020	.	.	.	.	.
1763	2020	.	.	.	.	.
1764	2020	.	.	.	.	.	.		1
1765	2020	.	.	.	.	.
1766	2020	.	.	.	.	.
1767	2020	.	.	.	.	.
1768	2020	.	.	.	.	.					1
1769	2020	HSV-2	.	.	.	.	1
1770	2020	.	.	.	.	.
1771	2020	.	.	.	.	.
1772	2020	.	.	.	.	.
1773	2020	.	.	.	.	.
1774	2020	.	.	.	.	.	.	1
1775	2020	.	.	.	.	.	.		1
1776	2020	.	.	.	.	.	.		1
1777	2020	.	.	.	.	.
1778	2020	.	.	.	Candida famata	.	1
1779	2020	.	.	.	.	.
1780	2020	.	.	.	.	.
1781	2020	CMV	.	.	.	.	1
1782	2020	.	.	.	.	.
1783	2020	.	.	.	.	.
1784	2020	Human polyomavirus 1 (BK)	Rubella	.	.	.	1
1785	2020	.	.	.	.	.
1786	2020	EBV	.	.	.	.	1
1787	2020	.	.	Haemophilus influenzae	.	.	1			1	1
1788	2020	.	.	.	.	.
1789	2020	.	.	.	.	.
1790	2020	.	.	.	.	.					1
1791	2020	.	.	.	.	.
1792	2020	.	.	.	.	.										1
1793	2020	.	.	.	.	.										1
1794	2020	.	.	.	.	.					1
1795	2020	.	.	.	.	.
1796	2020	.	.	.	.	.
1797	2020	HSV-2	.	.	.	.	1
1798	2020	HHV-7	.	.	.	.	1
1799	2020	.	.	.	.	.
1800	2020	.	.	.	.	.
1801	2020	.	.	.	.	.
1802	2020	HHV-6	.	.	.	.	1
1803	2020	.	.	.	.	.
1804	2020	.	.	.	.	.					1
1805	2020	.	.	.	.	.	.		1
1806	2020	.	.	.	.	.
1807	2020	.	.	Citrobacter koseri	.	.	1
1808	2020	.	.	.	.	.
1809	2020	.	.	.	.	.
1810	2020	.	.	.	.	.
1811	2020	.	.	.	.	.
1812	2020	.	.	.	.	.					1
1813	2020	.	.	.	.	.
1814	2020	.	.	.	.	.
1815	2020	.	HIV	.	.	.	1	1
1816	2020	.	Potosi virus	.	.	.	1
1817	2020	.	.	.	.	.										1
1818	2020	.	HCV	.	.	.	1				1
1819	2020	.	.	.	.	.
1820	2020	.	.	.	.	.
1821	2020	.	.	.	.	.
1822	2020	.	.	.	.	.
1823	2020	.	.	.	.	.
1824	2020	.	.	.	.	.
1825	2020	EBV	.	.	.	.	1
1826	2020	.	.	.	.	.
1827	2020	.	.	.	.	.
1828	2020	.	.	.	.	.
1829	2020	.	.	Neisseria meningitidis	.	.	1			1
1830	2020	.	.	.	.	.
1831	2020	CMV	.	.	.	.	1
1832	2020	.	.	.	.	.								1
1833	2020	.	.	.	.	.
1834	2020	.	.	.	.	.					1
1835	2020	.	.	.	.	.
1837	2020	.	.	.	.	.					1
1838	2020	.	.	.	.	.					1
1839	2020	.	.	.	.	.
1840	2020	.	.	.	.	.	.		1
1841	2020	.	.	.	.	.
1842	2020	.	.	.	.	.
1843	2020	.	.	.	.	.
1844	2020	.	.	.	.	.
1845	2020	.	.	.	.	.
1846	2020	.	.	.	.	.
1847	2020	.	.	.	.	.
1848	2020	.	.	.	.	.
1849	2020	.	.	.	.	.
1850	2020	.	.	.	.	.
1851	2020	.	.	.	.	.
1852	2020	EBV	.	.	.	.	1
1853	2020	.	.	.	.	.
1854	2020	.	.	.	.	.
1855	2020	.	.	.	.	.
1856	2020	.	.	.	.	.
1857	2020	.	.	.	.	.
1858	2020	.	.	.	.	.
1859	2020	.	.	.	.	.
1860	2020	.	.	.	.	.	.		1
1861	2020	.	.	.	.	.
1862	2020	.	.	.	.	.
1863	2020	.	.	.	.	.
1864	2020	.	.	.	.	.
1865	2020	.	.	.	.	.					1				1
1866	2020	.	.	.	.	.
1867	2020	.	.	.	.	.
1868	2020	Human polyomavirus 5 (Merkel cell)	.	.	.	.	1
1869	2020	.	.	.	.	.					1
1870	2020	.	.	.	.	.
1871	2020	.	.	Enterococcus faecalis	.	.	1
1872	2020	.	.	.	.	.
1873	2020	.	.	.	.	.										1
1874	2020	.	.	.	.	.
1875	2020	.	.	.	.	.					1
1876	2020	.	.	.	.	.					1
1877	2020	.	.	.	.	.
1878	2020	.	.	.	.	.	.		1
1879	2020	.	.	.	.	.
1880	2020	.	.	.	.	.	.	1
1881	2020	.	.	.	.	.							1	1
1882	2020	.	.	.	.	.	.		1
1883	2020	.	.	.	.	.
1884	2020	.	.	.	.	.										1
1885	2020	.	.	.	.	.										1
1886	2020	.	.	.	.	.
1887	2020	.	.	.	.	.
1888	2020	.	.	.	.	.	.		1							1
1889	2020	.	.	.	.	.
1890	2020	.	.	.	.	.										1
1891	2020	.	.	.	.	.
1892	2020	.	.	.	.	.	.		1							1
1893	2020	.	Powassan	.	.	.	1
1894	2020	.	.	.	.	.
1895	2020	.	.	.	.	.
1896	2020	.	.	.	.	.										1
1897	2020	.	.	.	.	.										1
1898	2020	.	.	.	.	.										1
1899	2020	.	.	.	.	.										1
1900	2020	.	.	.	.	.										1
1901	2020	.	.	.	.	.
1902	2020	.	.	.	.	.
1903	2020	.	.	.	.	.
1904	2020	.	.	.	.	.
1905	2020	.	.	.	.	.
1906	2020	.	.	.	.	.										1
1907	2020	.	.	.	.	.										1
1908	2020	HHV-6	.	Klebsiella pneumoniae	.	.	1
1909	2020	.	.	.	.	.										1
1910	2020	.	.	.	.	.					1					1
1911	2020	HHV-7	.	.	.	.	1									1
1912	2020	.	.	.	.	.	.		1							1
1913	2020	.	.	.	.	.										1
1914	2020	.	.	Treponema pallidum	.	.	1			1						1
1915	2020	HHV-6B	.	.	.	.	1
1916	2020	.	.	.	.	.
1917	2020	.	.	.	.	.
1918	2020	.	.	.	.	.
1919	2020	.	Powassan	.	.	.	1			1
1920	2020	.	.	.	.	.
1921	2020	.	.	.	.	.
1922	2020	.	.	.	.	.					1
1923	2020	.	.	.	.	.					1
1924	2020	.	.	.	.	.
1925	2020	.	.	.	.	.
1926	2020	EBV	.	.	.	.	1
1927	2020	.	.	.	.	.
1928	2020	HBV	.	.	.	.	1
1929	2020	.	.	.	.	.
1930	2020	EBV	.	.	.	.	1
1931	2020	.	.	.	.	.					1
1932	2020	CMV	.	.	.	.	1				1					1
1933	2020	.	.	.	.	.
1934	2020	.	.	.	.	.
1935	2020	.	.	.	.	.
1936	2020	.	.	.	.	.										1
1937	2020	HHV-7	.	.	.	.	1									1
1938	2020	.	.	.	.	.
1939	2020	.	.	.	.	.
1940	2020	CMV	.	.	.	.	1
1941	2020	.	.	.	.	.
1942	2020	.	HIV	.	.	.	1
1943	2020	.	.	.	.	.
1944	2020	.	.	.	.	.										1
1945	2020	.	.	.	.	.
1946	2020	.	.	.	.	.										1
1947	2020	HHV-7	.	.	.	.	1
1948	2020	.	.	.	.	.
1949	2020	.	.	.	.	.
1950	2020	.	.	.	.	.
1951	2020	.	.	.	.	.
1952	2020	.	.	.	.	.
1953	2020	.	.	.	.	.
1954	2020	.	.	.	.	.	.	1
1955	2020	HHV-7	.	.	.	.	1
1956	2020	.	.	.	.	.
1957	2020	.	.	.	.	.					1
1958	2020	.	.	.	.	.
1959	2020	.	.	.	.	.
1960	2020	.	.	.	.	.
1961	2020	.	.	.	.	.					1
1962	2020	.	.	.	.	.
1963	2020	.	.	.	.	.							1
1964	2020	.	.	Bartonella henselae	.	.	1			1
1965	2020	.	.	.	.	.
1966	2020	.	.	.	.	.
1967	2020	.	.	.	.	.
1968	2020	.	.	.	.	.
1969	2020	.	.	.	.	.
1970	2020	.	.	.	.	.										1
1971	2020	.	.	.	.	.	.		1							1
1972	2020	.	.	.	.	.	.		1
1973	2020	.	.	.	.	.
1974	2020	.	.	.	.	.
1975	2020	.	.	.	.	.										1
1976	2020	.	.	.	.	.	.	1								1
1977	2020	.	.	.	.	.
1978	2020	.	.	.	.	.
1979	2020	.	.	.	.	.
1980	2020	.	.	.	.	.
1981	2020	.	.	.	.	.										1
1982	2020	HHV-6B	.	.	.	.	1
1983	2020	.	.	.	.	.
1984	2020	.	.	.	.	.
1985	2020	.	.	.	.	.	.		1
1986	2020	.	.	.	.	.					1
1987	2020	HHV-7	.	Streptococcus sp.	.	.	1
1988	2020	.	.	.	.	.
1989	2020	.	.	.	.	.
1990	2020	.	.	.	.	.
1991	2020	.	.	.	.	.	.		1
1992	2020	.	.	.	.	.
1993	2020	.	.	.	.	.
1994	2020	.	.	.	.	.
1995	2020	.	.	.	.	.	.		1
1996	2020	.	.	Proteus mirabilis	.	.	1			1
1997	2020	.	.	.	.	.
1998	2020	.	.	.	.	.
1999	2020	.	.	.	.	.										1
2000	2020	EBV	.	.	.	.	1									1
2001	2020	.	.	Borrelia burgdorferi	.	.	1			1
2002	2020	.	.	.	.	.
2003	2020	.	.	Yersinia pestis	.	.	1
2004	2020	VZV	.	.	.	.	1
2005	2020	.	HIV	.	.	.	1
2006	2020	.	.	.	.	.
2007	2020	.	.	.	.	.
2008	2020	.	.	.	.	.
2009	2020	.	Dengue	.	Candida parapsilosis	.	1
2010	2020	.	.	.	.	.
2011	2020	EBV	.	.	.	.	1
2012	2020	.	.	.	.	.
2013	2020	.	.	.	.	.					1
2014	2020	.	.	.	.	.
2015	2020	.	.	.	.	.	.	1
[truncated: 2,829 more rows]

## Sheet: Subthreshold results
Deidentified Sample Numbering	Year of Collection	DNA Viruses	RNA Viruses	Bacteria	Fungi	Parasites	Positive for any target	Subthreshold results
90	2017	EBV	.	.	.	.	1	1
700	2018	.		Enterobacter cloacae	.	.	1	1
717	2018	.	.	Enterobacter cloacae	.	.	1	1
776	2018	.	WNV	.	.	.	1	1
883	2019	.	.	.	Coccidioides sp.	.	1	1
926	2019	.	.	.	.	Acanthamoeba sp.	1	1
948	2019	.	.	.	Mucorales sp	.	1	1
979	2019	EBV	.	Streptococcus pneumoniae	.	.	1	1
1000	2019	.	Orthobunyavirus (Cache Valley virus)	.	.	.	1	1
1007	2019	.	.	Mycoplasma hominis	.	.	1	1
1100	2019	.	.	.	Coccidioides sp.	.	1	1
1138	2019	.	.	.	Candida lusitaniae	.	1	1
1140	2019	.	.	.	Coccidioides sp.	.	1	1
1340	2019	.	.	Mycobacterium fortuitum	.	.	1	1
1348	2019	.	.	Staphylococcus haemolyticus	.	.	1	1
1359	2019	.	HIV	Treponema pallidum	.	.	1	1
1373	2019	.	.	Klebsiella aerogenes	.	.	1	1
1388	2019	.	.	MTB	.	.	1	1
1392	2019	.	.	Mycobacterium fortuitum	.	.	1	1
1409	2019	.	.	Fusobacterium necrophorum	.	.	1	1
1430	2019	.	.	.	Candida glabrata	.	1	1
1463	2019	.	.	MTB	.	.	1	1
1535	2019	.	.	Mycoplasma hominis	.	.	1	1
1543	2019	.	.	Chlamydia psittaci	.	.	1	1
1581	2020	.	.	.	Coccidioides sp.	.	1	1
1583	2020	HBV	.	.	Histoplasma capsulatum	.	1	1
1586	2020	.	.	.	Candida utilis	.	1	1
1587	2020	.	.	.	Cryptococcus neoformans	.	1	1
1603	2020	EBV	.	MTB	.	.	1	1
1641	2020	.	.	Streptococcus pneumoniae	.	.	1	1
1686	2020	.	.	Serratia marcescens	.	.	1	1
1690	2020	.	.	Serratia marcescens	.	.	1	1
1725	2020	.	HTLV-2	.	.	.	1	1
1787	2020	.	.	Haemophilus influenzae	.	.	1	1
1829	2020	.	.	Neisseria meningitidis	.	.	1	1
1914	2020	.	.	Treponema pallidum	.	.	1	1
1919	2020	.	Powassan	.	.	.	1	1
1964	2020	.	.	Bartonella henselae	.	.	1	1
1996	2020	.	.	Proteus mirabilis	.	.	1	1
2001	2020	.	.	Borrelia burgdorferi	.	.	1	1
2058	2020	.	.	.	Coccidioides immitis	.	1	1
2163	2020	EBV	.	.	Aspergillus fumigatus	.	1	1
2207	2020	.	.	Borrelia burgdorferi	.	.	1	1
2336	2020	.	.	.	.	Balamuthia mandrillaris	1	1
2344	2020	.	.			Balamuthia mandrillaris	1	1
2368	2021	.	.	MTB	.	.	1	1
2536	2021	.	.	.	Coccidioides sp.	.	1	1
2624	2021	.	.	Legionella sp.	.	.	1	1
2648	2021	.	.	MTB	.	.	1	1
2750	2021	.	.	Mycobacterium sp.	.	.	1	1
2752	2021	.	.	.	Histoplasma capsulatum	.	1	1
2818	2021	.	WNV	.	.	.	1	1
2824	2021	.	.	Streptococcus intermedius	.	.	1	1
2881	2021	.	La Crosse	.	.	.	1	1
2977	2021	.	.	.	Fusarium sp.	.	1	1
3022	2021	.	.	.	Coccidioides posadasii	.	1	1
3024	2021	.	WNV	.	.	.	1	1
3033	2021	.	.	.	Candida albicans	.	1	1
3083	2021	.	.	MTB	.	.	1	1
3092	2021	.	WNV	.	.	.	1	1
3213	2021	.	Powassan	.	.	.	1	1
3250	2021	.	.	MTB	.	.	1	1
3262	2021	.	Yellow Fever virus	.	.	.	1	1
3283	2021	.	.	.	.	Taenia solium	1	1
3294	2021	.	Enterovirus D68	.	.	.	1	1
3314	2021	.	.	.	Coccidioides sp.	.	1	1
3351	2021	.	.	.	Aspergillus fumigatus	.	1	1
3445	2022	.	.	MTB	.	.	1	1
3467	2022	.	Powassan	.	.	.	1	1
3474	2022	.	.	Moraxella catarrhalis	.	.	1	1
3519	2022	.	.	Mycobacterium fortuitum	.	.	1	1
3574	2022	HHV-6	.	MTB	.	.	1	1
3608	2022	.	.	.	Coccidioides immitis	.	1	1
3656	2022	.	.	.	Histoplasma capsulatum	.	1	1
3705	2022	.	.	.	Coccidioides sp	.	1	1
3833	2022	.	.	MTB	.	.	1	1
3888	2022	.	.	MTB	.	.	1	1
3946	2022	.	Rubella	.	.	.	1	1
3993	2022	.	.	Borrelia miyamotoi	.	.	1	1
4037	2022	.	.	.	Coccidioides posadasii	.	1	1
4068	2022	.	.	.	Sporothrix schenckii	.	1	1
4076	2022	.	WNV	.	.	.	1	1
4084	2022	.	WNV	.	.	.	1	1
4086	2022	.	.	.	Coccidioides immitis	.	1	1
4088	2022	.	WNV	.	.	.	1	1
4096	2022	.	.	.	Coccidioides sp.	.	1	1
4097	2022	.	.	.	Coccidioides sp.	.	1	1
4127	2022	.	WNV	.	.	.	1	1
4131	2022	.	HIV	.	.	Toxoplasma gondii	1	1
4227	2022	.	.	MTB	.	.	1	1
4357	2022	.	.	.	Aspergillus fumigatus	.	1	1
4414	2022	.	.	Klebsiella pneumoniae	.	.	1	1
4475	2022	.	.	Streptococcus pneumoniae	.	.	1	1
4503	2023	.	.	.	.	Toxoplasma gondii	1	1
4525	2023	Human Parvovirus B19	.	.	.	.	1	1
4529	2023	.	.	Streptococcus pneumoniae	.	.	1	1
4538	2023	.	.	.	Cryptococcus neoformans	.	1	1
4688	2023	.	.	.	Coccidioides sp.	.	1	1
