# Supplementary material for: Seven-year performance of a clinical metagenomic next-generation sequencing test for diagnosis of central nervous system infections
Source: Nat Med. 2024 Nov 12;30(12):3522–33. doi: 10.1038/s41591-024-03275-1 (PMC11645279; doi:10.1038/s41591-024-03275-1)
Supplement: Supplementary file 4 — Performance of CSF mNGS testing compared to other diagnostic modalities and by syndrome. [file 41591_2024_3275_MOESM4_ESM.xlsx]

## Sheet: Performance analysis
Deidentified Sample Ordered Numbering	Primary syndrome (1 Encephalitis, 2 Meningitis, 3 Myelitis, 4 Meningoencephalitis, 5 Other)	Final causative organism(s)	Diagnosis category (Infections had to be confirmed by at least one positive test)	mngs_result_description	mngs_Reads from multiple taxa (Considered mNGS negative)	mngs_Comment for probable contamination (Considered mNGS negative)	Subthreshold results	mngs_true positive	mngs_true_positive description	mngs_incidental findings (Y/N)	mngs_incidental findings description	mngs_false positive (Y/N)	mngs_false positive description	mngs_unclear significance (Y/N)	mngs_unclear significance description	Failure to report subthreshold mNGS result	mngs_false negative	mngs_true negative	Direct detection CSF (Cx, PCR, Ag)_true positive	Direct detection CSF (Cx, PCR, Ag)_false positive	Direct detection CSF (Cx, PCR, Ag)_false negative	Direct detection CSF (Cx, PCR, Ag)_true negative	Direct detection CSF (Cx, PCR, Ag)_Not done	Direct detection other than CSF (Cx, PCR, Ag)_true positive	Direct detection other than CSF (Cx, PCR, Ag)_false positive	Direct detection other than CSF (Cx, PCR, Ag)_false negative	Direct detection other than CSF (Cx, PCR, Ag)_true negative	Direct detection other than CSF (Cx, PCR, Ag)_Not done	Indirect detection (CSF, blood serology)_true positive	Indirect detection (CSF, blood serology)_false positive	Indirect detection (CSF, blood serology)_false negative	Indirect detection (CSF, blood serology)_true negative	Indirect detection (CSF, blood serology)_Not done
1001	1		AINI		0	0	0	0										1				1					1					1
1002	4		AINI		0	0	0	0										1				1					1					1
1003	4		unknown		0	0	0	0										1				1					1					1
1004	4	VZV	DNA virus		0	0	0	0									1				1					1			1
1005	4		unknown		0	0	0	0										1				1					1						1
1006	1		unknown		0	0	0	0										1				1					1					1
1007	1		unknown		0	0	0	0										1				1					1					1
1008	4		unknown	Multiple bacterial genera detected	1	0	0	0										1				1					1					1
1009	2		AINI		0	0	0	0										1				1					1					1
1010	5		AINI		0	0	0	0										1				1					1					1
1011	5	Candida albicans	Fungal		0	0	0	0									1				1			1							1
1012	4	VZV	DNA virus		0	0	0	0									1				1					1			1
1013	2		unknown		0	0	0	0										1				1					1					1
1014	1		AINI		0	0	0	0										1				1					1					1
1015	1		unknown		0	0	0	0										1				1					1						1
1016	1	EBV	DNA virus		0	0	0	0									1		1							1					1
1017	5		AINI		0	0	0	0										1				1					1					1
1018	1		AINI		0	0	0	0										1				1					1					1
1019	4		unknown		0	0	0	0										1				1					1					1
1020	5		AINI	Multiple bacterial genera detected	1	0	0	0										1					1					1					1
1021	4		unknown		0	0	0	0										1				1					1					1
1022	4	Cladophialophora bantiana	Fungal		0	0	0	0									1				1			1							1
1023	4	.	unknown	Cornynebacterium spp.	0	0	0	0						1	Corynebacterium spp.							1					1					1
1024	5		AINI		0	0	0	0										1				1					1					1
1025	5		AINI		0	0	0	0										1				1					1					1
1026	1	VZV	DNA virus		0	0	0	0									1				1					1			1
1027	4		unknown		0	0	0	0										1				1					1					1
1028	3		unknown		0	0	0	0										1				1					1					1
1029	2		AINI		0	0	0	0										1				1					1					1
1030	2		unknown		0	0	0	0										1				1					1					1
1031	5	HHV-7	DNA virus	HHV7	0	0	0	1	HHV7								0				1					1					1
1032	5		unknown		0	0	0	0										1				1					1						1
1033	5		AINI		0	0	0	0										1				1					1					1
1034	5		AINI		0	0	0	0										1				1					1					1
1035	5		unknown		0	0	0	0										1		1							1					1
1036	5		unknown	Multiple bacterial genera detected	1	0	0	0										1				1					1					1
1037	4	VZV	DNA virus		0	0	0	0									1				1					1			1
1038	2	HSV	DNA virus		0	0	0	0									1		1							1					1
1039	5		AINI		0	0	0	0										1				1					1					1
1040	5		unknown		0	0	0	0										1				1					1					1
1041	5		unknown	Multiple bacterial genera detected	1	0	0	0										1				1					1					1
1042	1	Parvovirus B19	DNA virus		0	0	0	0									1		1							1					1
1043	5		AINI		0	0	0	0										1				1					1					1
1044	2		AINI		0	0	0	0										1				1					1					1
1045	2		AINI		0	0	0	0										1				1					1					1
1046	3	VZV	DNA virus		0	0	0	0									1				1					1			1
1047	3		unknown		0	0	0	0										1				1					1						1
1048	3		unknown		0	0	0	0										1				1					1					1
1049	2		unknown		0	0	0	0										1				1					1					1
1050	4		unknown		0	0	0	0										1				1					1					1
1051	1	.	unknown	EBV, Shewanella baltica	0	1	0	0		1	EBV							1				1					1					1
1052	5		AINI		0	0	0	0										1				1					1					1
1053	5	Streptococcus intermedius	Bacterial	Streptococcus intermedius	0	0	0	1	Streptococcus intermedius								0				1					1							1
1054	5		unknown	HHV5	0	0	0	0		1	CMV							1				1					1						1
1055	5		AINI		0	0	0	0										1				1					1					1
1056	2		unknown		0	0	0	0										1				1					1					1
1057	1		AINI	Leuconostoc spp.	0	1	0	0										1				1					1					1
1058	5		AINI	Pantoea spp.	0	1	0	0										1				1					1					1
1060	4	Acanthamoeba sp.	Parasitic		0	0	0	0								1			1							1					1
1061	2		unknown		0	0	0	0										1				1					1					1
1062	5		AINI	Multiple bacterial genera detected	1	0	0	0										1				1					1					1
1063	4		AINI		0	0	0	0										1				1					1						1
1064	4	Coccidioides sp.	Fungal		0	0	0	0									1				1					1			1
1065	5		unknown		0	0	0	0										1				1					1					1
1066	1		unknown		0	0	0	0										1				1					1					1
1067	2		unknown		0	0	0	0										1				1					1					1
1068	2	Echovirus 30	RNA virus	Echovirus 30	0	0	0	1	Echovirus 30								0				1					1					1
1069	2		unknown		0	0	0	0										1				1					1					1
1070	5		AINI		0	0	0	0										1				1					1					1
1071	5		AINI		0	0	0	0										1				1					1					1
1072	5		unknown		0	0	0	0										1				1					1					1
1073	1		unknown		0	0	0	0										1				1					1					1
1074	2	Fusobacterium necrophorum	Bacterial	Fusobacterium necrophorum	0	0	1	1	Fusobacterium necrophorum								0				1					1					1
1075	1		unknown		0	0	0	0										1				1					1					1
1076	4		unknown		0	0	0	0										1		1							1					1
1077	2		unknown		0	0	0	0										1				1					1					1
1078	1	HIV	RNA virus	HIV	0	0	0	1	HIV								0		1							1					1
1079	2	Angiostrongylus cantonensis	Parasitic	Angiostrongylus cantonensis	0	0	0	1	Angiostrongylus cantonensis								0		1							1					1
1080	2	CMV	DNA virus	CMV, HIV, LCMV, Cryptococcus neoformans	0	0	0	1	CMV	1	HIV						0		1							1					1
1080.1	2	Cryptococcus neoformans	Fungal	CMV, HIV, LCMV, Cryptococcus neoformans				1	Cryptococcus neoformans										1							1					1
1080.2	2	LCMV	RNA virus	CMV, HIV, LCMV, Cryptococcus neoformans				1	LCMV												1					1					1
1081	5		unknown		0	0	0	0										1				1					1					1
1082	5		unknown		0	0	0	0										1				1					1					1
1083	5		unknown		0	0	0	0										1				1					1						1
1084	5		AINI		0	0	0	0										1				1					1					1
1085	2		AINI		0	0	0	0										1				1					1					1
1086	5		unknown		0	0	0	0										1					1				1						1
1087	4		unknown	HBV	0	0	0	0		1	HBV							1				1					1					1
1088	4		AINI		0	0	0	0										1				1					1					1
1089	2	VZV	DNA virus	VZV	0	0	0	1	VZV								0		1							1					1
1090	2		unknown		0	0	0	0										1				1					1					1
1091	5	HIV	RNA virus	HIV	0	0	0	1	HIV								0		1							1					1
1092	5		AINI		0	0	0	0										1				1					1					1
1093	4	Steprococcus agalactiae	Bacterial	Multiple bacterial genera detected	1	0	0	0									1		1							1					1
1094	1		unknown		0	0	0	0										1				1					1					1
1095	4	EBV	DNA virus	EBV	0	0	0	1	EBV								0		1							1					1
1096	5		AINI		0	0	0	0										1				1					1					1
1097	2	Cocksackie B5	RNA virus	Cocksackie B5	0	0	0	1	Cocksackie B5								0				1					1					1
1098	5	EBV	DNA virus	EBV, HIV	0	0	0	1	EBV	1	HIV						0				1					1					1
1099	1		AINI		0	0	0	0										1				1					1					1
1100	3		AINI		0	0	0	0										1				1					1					1
1101	5		unknown		0	0	0	0										1				1					1					1
1102	5		AINI		0	0	0	0										1				1					1					1
1103	5		AINI		0	0	0	0										1				1					1					1
1104	4	Rhizopus sp.	Fungal		0	0	0	0									1				1			1							1
1105	2		AINI		0	0	0	0										1				1					1					1
1106	2	Cryptococcus neoformans	Fungal		0	0	0	0									1		1							1					1
1107	2	Streptococcus pneumoniae	Bacterial	Streptococcus pneumoniae	0	0	1	1	Streptococcus pneumoniae								0		1							1							1
1108	5		unknown		0	0	0	0										1				1					1					1
1109	4	HSV-2	DNA virus	HSV-2	0	0	0	1	HSV-2								0		1							1					1
1110	5		unknown		0	0	0	0										1				1					1					1
1111	5		unknown		0	0	0	0										1				1					1					1
1112	1		unknown		0	0	0	0										1				1					1					1
1113	5	Mycobacterium chelonae	Bacterial		0	0	0	0									1				1			1							1
1114	2	Streptococcus pneumoniae	Bacterial	Streptococcus pneumoniae	0	0	0	1	Streptococcus pneumoniae								0		1							1					1
1115	5		unknown		0	0	0	0										1				1					1					1
1116	5		AINI		0	0	0	0										1				1					1					1
1117	2		unknown		0	0	0	0										1				1					1					1
1118	5		unknown		0	0	0	0										1				1					1					1
1119	5		AINI		0	0	0	0										1				1					1					1
1120	5		AINI		0	0	0	0										1				1					1					1
1121	4		AINI		0	0	0	0										1				1					1					1
1122	2		unknown		0	0	0	0										1		1							1					1
1123	2		unknown		0	0	0	0										1				1					1						1
1124	2		unknown		0	0	0	0										1				1					1					1
1125	2		unknown		0	0	0	0										1				1					1					1
1126	5		AINI	Multiple bacterial genera detected	1	0	0	0										1					1				1					1
1127	5		unknown		0	0	0	0										1				1					1						1
1128	1	WNV	RNA virus	West Nile Virus	0	0	0	1	WNV								0		1							1					1
1129	1		unknown		0	0	0	0										1				1					1						1
1130	2		unknown		0	0	0	0										1				1					1					1
1131	5		unknown		0	0	0	0										1				1					1						1
1132	2		unknown		0	0	0	0										1				1					1						1
1133	4	WNV	RNA virus	West Nile virus	0	0	0	1	WNV								0				1					1			1
1134	5		AINI		0	0	0	0										1		1							1					1
1135	5		AINI	Multiple bacterial genera detected	1	0	0	0										1					1					1				1
1136	5		AINI		0	0	0	0										1				1					1					1
1137	5		AINI		0	0	0	0										1				1					1					1
1138	4	EBV	DNA virus	EBV, HHV7	0	0	0	1	EBV	1	HHV-7						0		1							1							1
1139	3		unknown		0	0	0	0										1				1					1					1
1140	2		unknown		0	0	0	0										1				1					1					1
1141	5	JC virus	DNA virus	JC virus	0	0	0	1	JC virus								0		1							1					1
1142	5		unknown		0	0	0	0										1				1					1					1
1143	5		unknown	Multiple bacterial genera detected	1	0	0	0										1				1					1					1
1144	2		AINI		0	0	0	0										1				1					1						1
1145	5		AINI		0	0	0	0										1				1					1					1
1146	5		AINI		0	0	0	0										1					1					1					1
1147	1		AINI		0	0	0	0										1				1					1					1
1148	5		unknown	HHV6B	0	0	0	0		1	HHV6B							1		1							1					1
1149	1		unknown	Multiple bacterial genera detected	1	0	0	0										1				1					1					1
1150	3		AINI		0	0	0	0										1				1					1					1
1151	5		unknown		0	0	0	0										1				1					1						1
1152	2		unknown		0	0	0	0										1				1					1					1
1153	4	Staphylococcus aureus	Bacterial		0	0	0	0									1				1			1							1
1154	4		unknown		0	0	0	0										1				1					1					1
1155	5	Aspergillus sp.	Fungal	Aspergillus sp.	0	0	0	1	Aspergillus sp.								0				1					1					1
1156	1		unknown	Multiple bacterial genera detected	1	0	0	0										1				1					1						1
1157	5		unknown		0	0	0	0										1				1					1					1
1158	1		AINI		0	0	0	0										1				1					1					1
1159	5		unknown		0	0	0	0										1				1					1					1
1160	2	Enterobacter cloacae	Bacterial	Enterobacter aerogenes	0	0	0	1	Enterobacter cloacae								0				1					1					1
1161	1		AINI	Human herpesvirus 6B	0	0	0	0		1	HHV6B							1				1					1					1
1162	4		unknown		0	0	0	0										1				1					1					1
1163	2	Enterovirus A71	RNA virus	Enterovirus Ev-A71	0	0	0	1	Enterovirus A71								0		1					1							1
1164	1		AINI		0	0	0	0										1				1					1						1
1166	1		AINI		0	0	0	0										1				1					1					1
1167	5		unknown		0	0	0	0										1					1				1						1
1168	5		unknown		0	0	0	0										1				1					1						1
1169	2		unknown		0	0	0	0										1				1					1					1
1170	1		unknown		0	0	0	0										1		1							1					1
1171	5		unknown		0	0	0	0										1				1					1					1
1172	2	Pseudomonas aeruginosa, Enterococcus faecalis	Bacterial		0	0	0	0									1				1			1							1
1173	4		unknown	Multiple bacterial genera detected	1	0	0	0										1		1							1					1
1174	2		unknown		0	0	0	0										1				1					1					1
1175	4		AINI		0	0	0	0										1				1					1						1
1176	5		AINI		0	0	0	0										1				1					1					1
1177	5		AINI		0	0	0	0										1				1					1						1
1178	5		AINI		0	0	0	0										1				1					1					1
1179	5		unknown	Multiple bacterial genera detected	1	0	0	0										1				1					1					1
1180	2		unknown		0	0	0	0										1				1					1					1
1181	1		AINI		0	0	0	0										1				1					1					1
1182	1	EBV	DNA virus	EBV, CMV, HIV	0	0	0	1	EBV	1	HIV						0		1							1					1
1182.1	1	CMV	DNA virus					1	CMV										1							1					1
1183	1	EBV	DNA virus	HIV, EBV, CMV	0	0	0	1	EBV	1	HIV						0		1							1							1
1183.1	1	CMV	DNA virus					1	CMV										1							1							1
1184	5		AINI		0	0	0	0										1				1					1					1
1185	5		AINI		0	0	0	0										1				1					1					1
1186	5		AINI		0	0	0	0										1				1					1					1
1187	2		unknown	MW polyomavirus	0	0	0	0		1	MW poylomavirus							1		1							1						1
1188	4	VZV	DNA virus	VZV	0	0	0	1	VZV								0		1							1							1
1189	5		AINI		0	0	0	0										1				1					1						1
1190	2		unknown		0	0	0	0										1				1					1						1
1191	2		unknown		0	0	0	0										1				1					1					1
1192	5		AINI		0	0	0	0										1				1					1					1
1193	5		unknown		0	0	0	0										1				1					1						1
1194	4	Polymicrobial	Bacterial		0	0	0	0									1				1			1									1
1195	5	Citrobacter koseri	Bacterial		0	0	0	0									1				1			1									1
1196	5		unknown		0	0	0	0										1				1					1					1
1197	5		unknown		0	0	0	0										1		1							1						1
1198	2		unknown		0	0	0	0										1		1							1					1
1199	5		unknown		0	0	0	0										1				1					1						1
1200	1	HHV6B	DNA virus	HHV.6B	0	0	0	1	HHV6B								0		1							1							1
1201	5		AINI		0	0	0	0										1				1					1					1
1202	5		AINI		0	0	0	0										1				1					1					1
1203	5		AINI	Multiple bacterial genera detected	1	0	0	0										1				1					1					1
1204	3	Enterovirus	RNA virus		0	0	0	0									1				1			1							1
1205	3		unknown		0	0	0	0										1				1					1					1
1206	4		AINI		0	0	0	0										1				1					1					1
1207	1		unknown	VZV	0	0	0	0				1	VZV									1					1					1
1208	5	Borrelia burgdorferi	Bacterial		0	0	0	0									1				1					1			1
1209	5		unknown		0	0	0	0										1				1					1						1
1210	5		unknown		0	0	0	0										1				1					1					1
1212	2		unknown		0	0	0	0										1				1					1						1
1213	2		unknown		0	0	0	0										1				1					1					1
1214	4	VZV	DNA virus	HIV	0	0	0	0		1	HIV						1				1					1			1
1215	5		unknown		0	0	0	0										1				1					1					1
1216	4		unknown		0	0	0	0										1				1					1						1
1217	2		unknown		0	0	0	0										1				1					1						1
1218	5		unknown	Pantoea sp.	0	1	0	0										1				1					1						1
1219	4		AINI		0	0	0	0										1				1					1					1
1220	2	Staphylococcus aureus	Bacterial		0	0	0	0									1		1					1									1
1221	2	Cryptococcus neoformans	Fungal	HIV, Cryptococcus neoformans, Multiple bacterial genera detected	1	0	0	1	Cryptococcus neoformans	1	HIV						0		1							1					1
1222	2		AINI		0	0	0	0										1				1					1					1
1223	2	HSV-1	DNA virus	HSV-1	0	0	0	1	HSV-1								0		1							1					1
1224	2		unknown		0	0	0	0										1				1					1					1
1225	5		AINI		0	0	0	0										1				1					1					1
1226	5		unknown		0	0	0	0										1				1					1					1
1227	4		unknown		0	0	0	0										1				1					1					1
1228	5		AINI		0	0	0	0										1				1					1					1
1229	1		AINI		0	0	0	0										1		1							1					1
1230	2		unknown		0	0	0	0										1				1					1					1
1231	2		unknown		0	0	0	0										1				1					1					1
1232	1		unknown		0	0	0	0										1				1					1					1
1233	1	Treponema pallidum	Bacterial		0	0	0	0									1				1					1			1
1234	2	coccidioides sp.	Fungal		0	0	0	0									1				1					1			1
1235	2	Echovirus 6	RNA virus	HHV7; Echovirus 6	0	0	0	1	Echovirus 6	1	HHV7						0				1					1					1
1236	2		unknown		0	0	0	0										1				1					1						1
1237	4	VZV	DNA virus		0	0	0	0									1				1					1			1
1238	1	WNV	RNA virus		0	0	0	0									1				1					1			1
1239	5		unknown		0	0	0	0										1				1					1					1
1240	5		unknown		0	0	0	0										1				1					1						1
1241	1		AINI		0	0	0	0										1				1					1					1
1242	3		unknown		0	0	0	0										1				1					1					1
1243	2		unknown		0	0	0	0										1				1					1						1
1244	1		unknown		0	0	0	0										1				1					1					1
1245	5		AINI		0	0	0	0										1				1					1					1
1246	5		unknown		0	0	0	0										1				1					1					1
1247	1	HHV6	DNA virus	HHV6	0	0	0	1	HHV6								0		1	1						1					1
1248	1		AINI	Multiple bacterial genera detected	1	0	0	0										1				1					1					1
1249	2		unknown	Multiple bacterial genera detected	1	0	0	0										1				1					1					1
1250	5		AINI		0	0	0	0										1				1					1					1
1251	4	Cryptococcus neoformans	Fungal	HIV; Cryptococcus neoformans	0	0	0	1	Cryptococcus neoformans	1	HIV								1							1					1
1251.1	4	Treponema pallidum	bacterial					0									1				1					1			1
1252	3		AINI	Multiple bacterial genera detected	1	0	0	0										1				1					1					1
1253	1	EBV	DNA virus	EBV	0	0	0	1	EBV								0		1							1					1
1254	4		unknown		0	0	0	0										1				1					1					1
1255	1		AINI		0	0	0	0										1					1				1					1
1256	2	Angiostrongylus cantonensis	Parasitic	Angiostrongylus cantonensis	0	0	0	1	Angiostrongylus cantonensis								0		1							1							1
1257	1		unknown	Multiple bacterial genera detected	1	0	0	0										1				1					1					1
1258	2		AINI		0	0	0	0										1				1					1					1
1259	2		unknown		0	0	0	0										1				1					1						1
1260	3		unknown		0	0	0	0										1				1					1						1
1261	1	HSV-2	DNA virus	HSV-2, HIV	0	0	0	1	HSV-2	1	HIV						0		1							1					1
1262	4		AINI		0	0	0	0										1				1					1					1
1263	2	Streptococcus mitis	Bacterial	HHV6A	0	0	0	0		1	HHV6A						1				1			1							1
1264	5		AINI		0	0	0	0										1				1					1					1
1265	2		unknown		0	0	0	0										1				1					1					1
1266	5		unknown		0	0	0	0										1				1					1					1
1267	1	WNV	RNA virus	West Nile Virus	0	0	0	1	WNV								0				1					1					1
1268	1		unknown	HIV	0	0	0	0		1	HIV							1				1					1					1
1269	1		AINI		0	0	0	0										1				1					1					1
1270	1		AINI		0	0	0	0										1				1					1						1
1271	5	JC virus	DNA virus	HIV, EBV, JC Virus	0	0	0	1	JC virus	1	EBV, HIV						0		1							1					1
1272	1		unknown		0	0	0	0										1				1					1					1
1273	5		unknown		0	0	0	0										1				1					1					1
1274	5		unknown		0	0	0	0										1				1					1						1
1275	5		AINI		0	0	0	0										1					1					1					1
1276	2		unknown		0	0	0	0										1				1					1						1
1277	4		unknown	HIV	0	0	0	0		1	HIV							1				1					1					1
1278	2		unknown		0	0	0	0										1				1					1					1
1279	5		AINI		0	0	0	0										1				1					1						1
1280	5		unknown		0	0	0	0										1				1					1					1
1281	1	Cocksackie B5	RNA virus	Coxsackievirus B5	0	0	0	1	Cocksackie B5								0				1					1					1
1282	5		unknown		0	0	0	0										1				1					1						1
1283	1		unknown		0	0	0	0										1				1					1					1
1284	3		unknown		0	0	0	0										1				1					1					1
1286	5		unknown		0	0	0	0										1				1					1						1
1287	5		AINI		0	0	0	0										1				1					1					1
1288	4		unknown		0	0	0	0										1				1					1					1
1289	2		unknown		0	0	0	0										1				1					1						1
1290	1		AINI		0	0	0	0										1		1							1					1
1291	1		unknown		0	0	0	0										1				1					1					1
1292	4		AINI		0	0	0	0										1				1					1					1
1293	1		AINI		0	0	0	0										1				1					1					1
1294	1		AINI		0	0	0	0										1				1					1					1
1295	2		unknown		0	0	0	0										1				1					1					1
1296	5		unknown		0	0	0	0										1				1					1					1
1297	4		unknown	EBV	0	0	1	0		1	EBV							1				1					1					1
1298	1		AINI		0	0	0	0										1				1					1					1
1299	1		AINI		0	0	0	0										1				1					1					1
1300	4		unknown		0	0	0	0										1				1					1					1
1301	4	WNV	RNA virus		0	0	0	0									1				1					1			1
1302	4	CMV	DNA virus		0	0	0	0									1		1							1					1
1303	4		AINI		0	0	0	0										1				1					1					1
1304	1		AINI		0	0	0	0										1				1					1					1
1305	5	Taenia solium	Parasitic		0	0	0	0								1					1					1			1
1306	5	Taenia solium	Parasitic		0	0	0	0									1				1					1			1
1307	5		unknown		0	0	0	0										1				1					1					1
1308	4	HSV-2	DNA virus	HSV-2	0	0	0	1	HSV-2								0		1							1					1
1309	4		unknown		0	0	0	0										1				1					1					1
1310	5		AINI		0	0	0	0										1				1					1					1
1311	4		unknown		0	0	0	0										1				1					1					1
1312	5		AINI		0	0	0	0										1				1					1					1
1313	5		unknown		0	0	0	0										1		1							1					1
1314	2		unknown		0	0	0	0										1				1					1					1
1315	3		unknown		0	0	0	0										1				1					1					1
1318	5	Coccidioides sp.	Fungal	HHV7	0	0	0	0		1	HHV7						1		1							1			1
1319	5		unknown	Staphylococcus epidermidis	0	1	0	0										1		1							1					1
1320	4		unknown		0	0	0	0										1				1					1					1
1321	5		unknown		0	0	0	0										1				1					1					1
1322	2		unknown		0	0	0	0										1				1					1					1
1323	5		unknown		0	0	0	0										1				1					1					1
1324	5		unknown	Multiple bacterial genera detected	1	0	0	0										1				1			1								1
1325	1		unknown		0	0	0	0										1				1					1					1
1326	5	Nocardia farcinia	Bacterial	Nocardia farcinica, CMV	0	0	0	1	Nocardia farcinia	1	CMV						0		1							1					1
1327	3		unknown		0	0	0	0										1				1			1							1
1328	5		unknown		0	0	0	0										1				1			1							1
1329	4		unknown		0	0	0	0										1				1			1							1
1332	3		AINI		0	0	0	0										1				1			1							1
1333	3		AINI		0	0	0	0										1				1			1							1
1334	5	Treponema pallidum	Bacterial	HIV, Treponema pallidum	0	0	1	1	Treponema pallidum	1	HIV						0				1					1					1
1335	5		AINI		0	0	0	0										1				1					1					1
1336	5		AINI		0	0	0	0										1				1					1						1
1337	2	Cryptococcus gattii	Fungal	Cryptococcus gattii	0	0	0	1	Cryptococcus gattii								0		1							1							1
1338	2		AINI		0	0	0	0										1				1					1					1
1339	4		unknown		0	0	0	0										1				1					1					1
1340	1		AINI		0	0	0	0										1				1					1					1
1341	4		AINI		0	0	0	0										1				1					1					1
1342	4	Coccidioides sp.	Fungal		0	0	0	0									1				1					1			1
1343	1		AINI		0	0	0	0										1				1					1					1
1344	5		unknown		0	0	0	0										1				1					1						1
1345	4		AINI		0	0	0	0										1				1					1					1
1346	1		AINI		0	0	0	0										1				1					1					1
1347	2		AINI		0	0	0	0										1				1					1					1
1348	1		AINI		0	0	0	0										1				1					1					1
1349	5		AINI		0	0	0	0										1				1					1					1
1350	5		AINI		0	0	0	0										1					1				1					1
1351	1		AINI		0	0	0	0										1				1					1					1
1352	1		AINI		0	0	0	0										1				1					1					1
1353	3		unknown		0	0	0	0										1				1					1					1
1354	1		AINI		0	0	0	0										1				1					1					1
1355	5		unknown		0	0	0	0										1				1					1						1
1356	5		unknown		0	0	0	0										1				1					1					1
1357	5	Taenia sp.	Parasitic		0	0	0	0								1			1	1						1					1
1358	1		unknown		0	0	0	0										1					1					1				1
1359	5		AINI	Staphylococcus haemolyticus	0	1	0	0										1				1					1					1
1360	5		AINI		0	0	0	0										1				1					1					1
1361	5		unknown		0	0	0	0										1				1					1					1
1362	5		unknown		0	0	0	0										1				1					1					1
1363	3		AINI		0	0	0	0										1					1				1					1
1364	4	Cutibacterium acnes	Bacterial		0	0	0	0									1		1							1							1
1365	1		unknown		0	0	0	0										1				1					1					1
1366	2		unknown		0	0	0	0										1				1					1					1
1367	5		AINI		0	0	0	0										1				1					1					1
1368	4		unknown		0	0	0	0										1				1					1					1
1369	5		AINI		0	0	0	0										1				1					1					1
1370	5		Prion		0	0	0	0										1				1					1					1
1371	5		unknown		0	0	0	0										1				1			1								1
1372	2		unknown		0	0	0	0										1				1					1					1
1373	2		unknown		0	0	0	0										1				1					1					1
1374	3		AINI	HHV7	0	0	0	0		1	HHV7							1				1					1					1
1375	5		unknown		0	0	0	0										1				1					1					1
1376	2		unknown		0	0	0	0										1				1					1					1
1377	1		AINI		0	0	0	0										1				1					1					1
1378	5		unknown		0	0	0	0										1				1					1					1
1379	2	Mycobacterium tuberculosis	Bacterial		0	0	0	0									1		1							1					1
1380	4	Listeria monocytogenes	Bacterial		0	0	0	0									1				1					1			1
1381	4		unknown		0	0	0	0										1		1							1					1
1382	4		unknown	Cutibacterium avidum	0	1	0	0										1				1					1						1
1383	5		unknown		0	0	0	0										1				1					1					1
1384	2		unknown		0	0	0	0										1		1							1					1
1385	4		unknown		0	0	0	0										1				1					1					1
1386	2		AINI		0	0	0	0										1				1					1					1
1387	1		unknown	Stenotrophomonas rhizophila	0	1	0	0										1				1						1				1
1388	5		AINI		0	0	0	0										1				1					1					1
1389	5		unknown		0	0	0	0										1				1					1					1
1390	2	Mucorales sp.	Fungal	Mucorales sp.	0	0	1	1	Mucorales sp.								0				1					1					1
1391	4		AINI		0	0	0	0										1				1					1					1
1392	5	Aggregatibacter sp.	Bacterial		0	0	0	0									1				1			1							1
1393	1		unknown		0	0	0	0										1				1					1					1
1394	5		AINI		0	0	0	0										1					1					1				1
1395	4	WNV	RNA virus		0	0	0	0									1				1					1			1
1396	2		unknown		0	0	0	0										1				1					1					1
1397	2		unknown		0	0	0	0										1				1					1					1
1398	5		AINI		0	0	0	0										1				1					1					1
1399	5		unknown		0	0	0	0										1				1					1						1
1400	2	Aspergillus sp.	Fungal	Aspergillus fumigatus	0	0	0	1	Aspergillus sp.								0				1					1					1
1401	1		AINI		0	0	0	0										1		1							1					1
1402	4		unknown		0	0	0	0										1		1							1					1
1403	5		unknown		0	0	0	0										1		1							1					1
1404	2		unknown		0	0	0	0										1		1							1					1
1405	5		AINI		0	0	0	0										1				1					1					1
1406	3		AINI		0	0	0	0										1				1					1					1
1407	5		unknown		0	0	0	0										1				1					1					1
1408	5		AINI		0	0	0	0										1				1					1					1
1409	2	Coccidioides sp.	Fungal	CMV	0	0	0	0		1	CMV					1					1					1			1
1410	2	Coccidioides sp.	Fungal		0	0	0	0									1		1							1			1
1411	2	Coccidioides immitis	Fungal	Coccidiodes immitis	0	0	1	1	Coccidioides immitis								0		1							1			1
1412	5		unknown	Multiple bacterial genera detected	1	0	0	0										1				1					1					1
1413	5		unknown		0	0	0	0										1				1			1								1
1414	1		unknown		0	0	0	0										1				1					1					1
1415	1		AINI		0	0	0	0										1				1					1					1
1416	5		unknown		0	0	0	0										1				1					1					1
1417	5		unknown		0	0	0	0										1				1			1							1
1418	5		unknown		0	0	0	0										1				1			1							1
1419	5		unknown		0	0	0	0										1		1							1						1
1420	5		unknown		0	0	0	0										1		1							1						1
1421	4	Streptococcus pneumoniae	Bacterial	EBV; Streptococcus pneumoniae	0	0	1	1	Streptococcus pneumoniae	1	EBV						0				1					1					1
1422	4		unknown	CMV	0	0	0	0		1	CMV							1				1					1					1
1423	1		unknown		0	0	0	0										1				1					1						1
1424	1		AINI		0	0	0	0										1				1					1					1
1425	4		unknown		0	0	0	0										1				1					1						1
1426	4		AINI		0	0	0	0										1		1							1					1
1427	4		AINI		0	0	0	0										1				1					1						1
1428	4		AINI		0	0	0	0										1				1					1					1
1430	2		unknown		0	0	0	0										1				1					1					1
1431	2		unknown		0	0	0	0										1				1					1						1
1432	2	Sporothrix schenkii	Fungal		0	0	0	0									1				1					1			1
1433	1		unknown		0	0	0	0										1				1					1					1
1434	5		AINI		0	0	0	0										1				1					1					1
1435	5		unknown		0	0	0	0										1				1					1					1
1436	2		unknown		0	0	0	0										1				1					1					1
1437	2		unknown		0	0	0	0										1				1					1						1
1438	5		unknown		0	0	0	0										1				1					1					1
1439	4		AINI		0	0	0	0										1				1					1					1
1440	4		AINI		0	0	0	0										1				1					1					1
1441	5		AINI		0	0	0	0										1				1					1						1
1442	2	Coccidioides sp.	Fungal	Coccidioides sp.	0	0	1	1	Coccidioides sp.								0		1							1			1
1443	2	Coccidioides immitis	Fungal	Coccidiodes immitis	0	0	1	1	Coccidioides immitis								0		1							1			1
1444	2		unknown		0	0	0	0										1				1					1					1
1445	5		AINI	HHV7	0	0	0	0		1	HHV7							1					1				1					1
1446	1		AINI		0	0	0	0										1				1					1					1
1447	5		AINI		0	0	0	0										1		1							1					1
1448	5		unknown		0	0	0	0										1				1					1						1
1449	5		unknown		0	0	0	0										1				1					1					1
1450	2	EBV	DNA virus		0	0	0	0									1				1					1			1
1451	2	EBV	DNA virus	EBV	0	0	0	1	EBV								0		1							1					1
1452	5		unknown	HHV6	0	0	0	0		1	HHV6							1				1					1						1
1453	1		AINI		0	0	0	0										1				1					1					1
1454	1		AINI		0	0	0	0										1				1					1					1
1455	5		AINI		0	0	0	0										1				1					1					1
1456	3		unknown		0	0	0	0										1				1					1					1
1457	3		unknown		0	0	0	0										1				1					1					1
1458	5		unknown		0	0	0	0										1				1					1					1
1459	3	HIV	RNA virus	HIV, Multiple bacterial genera detected	1	0	0	1	HIV								0		1							1					1
1460	5		unknown		0	0	0	0										1				1					1					1
1461	1	Cutibacterium acnes	Bacterial		0	0	0	0									1		1					1							1
1462	5		unknown		0	0	0	0										1				1					1					1
1463	1	Bordetella hinzii	Bacterial		0	0	0	0									1		1							1					1
1464	5		unknown		0	0	0	0										1				1					1						1
1465	5		unknown	Mycoplasma hominis	0	0	1	0						1	Mycoplasma hominis					1							1						1
1466	2		AINI		0	0	0	0										1				1					1					1
1467	5		AINI		0	0	0	0										1				1					1					1
1468	5		unknown		0	0	0	0										1				1					1						1
1469	1		AINI		0	0	0	0										1				1					1					1
1470	1		AINI		0	0	0	0										1				1					1					1
1471	1		AINI		0	0	0	0										1				1					1					1
1472	5		unknown		0	0	0	0										1				1					1					1
1473	5		AINI		0	0	0	0										1				1					1					1
1474	1		unknown		0	0	0	0										1				1					1					1
1475	5		unknown		0	0	0	0										1				1					1					1
1476	1		unknown		0	0	0	0										1				1					1					1
1477	1		unknown		0	0	0	0										1				1					1					1
1478	1		AINI		0	0	0	0										1				1					1					1
1479	1		AINI		0	0	0	0										1				1					1					1
1480	4	VZV	DNA virus		0	0	0	0									1				1					1			1
1481	4		unknown		0	0	0	0										1				1					1					1
1482	5		unknown		0	0	0	0										1				1					1					1
1483	5		unknown		0	0	0	0										1				1					1						1
1484	5		unknown	HHV7	0	0	0	0		1	HHV7							1				1					1					1
1485	5		unknown	HIV, Multiple bacterial genera detected	1	0	0	0		1	HIV							1				1					1					1
1486	2		AINI		0	0	0	0										1				1					1						1
1487	5		AINI		0	0	0	0										1				1					1						1
1488	5		unknown		0	0	0	0										1		1							1					1
1489	5		AINI		0	0	0	0										1				1					1						1
1490	5		unknown	EBV	0	0	0	0		1	EBV							1				1					1					1
1491	1		unknown		0	0	0	0										1				1					1					1
1492	2		unknown		0	0	0	0										1				1					1					1
1493	2		unknown		0	0	0	0										1				1					1					1
1494	5		AINI		0	0	0	0										1				1					1					1
1495	5		AINI		0	0	0	0										1				1					1					1
1496	5		AINI		0	0	0	0										1				1					1					1
1497	4	Neisseria meningitidis	Bacterial	Neisseria meningitidis	0	0	0	1	Neisseria meningitidis								0				1					1					1
1498	2		AINI		0	0	0	0										1				1					1					1
1499	5		AINI		0	0	0	0										1				1					1					1
1500	4		unknown		0	0	0	0										1				1					1					1
1501	4		unknown		0	0	0	0										1				1					1					1
1502	5		AINI		0	0	0	0										1				1					1					1
1503	5		unknown		0	0	0	0										1				1					1					1
1504	2		unknown	HCV	0	0	0	0		1	HCV							1				1					1					1
1505	5		AINI	CMV	0	0	0	0		1	CMV							1		1							1					1
1506	5		unknown		0	0	0	0										1				1					1					1
1507	1		unknown		0	0	0	0										1				1					1					1
1508	1		AINI		0	0	0	0										1				1					1					1
1509	1		unknown		0	0	0	0										1				1					1					1
1510	3		AINI		0	0	0	0										1				1					1					1
1511	1		unknown		0	0	0	0										1				1					1					1
1512	5		unknown		0	0	0	0										1				1					1						1
1513	1		unknown		0	0	0	0										1				1					1					1
1514	2	VZV	DNA virus		0	0	0	0									1				1					1			1
1515	5		AINI		0	0	0	0										1				1					1						1
1516	5		AINI	HIV	0	0	0	0		1	HIV							1				1					1					1
1517	1		unknown		0	0	0	0										1				1					1					1
1518	1		unknown		0	0	0	0										1				1					1					1
1519	1		AINI		0	0	0	0										1				1					1					1
1520	4	Treponema pallidum	Bacterial	Treponema pallidum	0	0	1	1	Treponema pallidum								0				1					1			1
1521	5		AINI		0	0	0	0										1					1					1				1
1522	1		AINI		0	0	0	0										1				1					1					1
1523	5		AINI		0	0	0	0										1				1					1						1
1525	5		AINI	Multiple bacterial genera detected	1	0	0	0										1		1							1					1
1526	1		unknown		0	0	0	0										1				1					1					1
1527	5		AINI	Multiple bacterial genera detected	1	0	0	0										1				1					1					1
1528	2		unknown		0	0	0	0										1				1					1					1
1529	4		unknown		0	0	0	0										1				1					1					1
1530	5		unknown		0	0	0	0										1				1					1					1
1531	4		unknown		0	0	0	0										1				1					1						1
1532	5		unknown		0	0	0	0										1				1					1						1
1533	1		unknown		0	0	0	0										1				1					1					1
1534	1		unknown	Multiple bacterial genera detected	1	0	0	0										1				1					1					1
1535	4		AINI		0	0	0	0										1				1					1					1
1538	5		unknown		0	0	0	0										1				1					1						1
1539	4		unknown		0	0	0	0										1				1					1					1
1540	4		AINI		0	0	0	0										1				1					1					1
1541	2	VZV	DNA virus		0	0	0	0									1		1							1			1
1542	4		AINI		0	0	0	0										1				1					1					1
1543	2		unknown		0	0	0	0										1				1					1						1
1544	5		AINI		0	0	0	0										1				1					1					1
1545	4		unknown		0	0	0	0										1				1					1					1
1546	1		AINI		0	0	0	0										1				1					1					1
1547	2	VZV	DNA virus		0	0	0	0									1				1					1			1
1548	5	Ureaplasma parvum	bacterial	VZV, Ureaplasma parvum	0	0	0	1	VZV, Ureaplasma parvum								0				1					1					1
1548.1	5	VZV	DNA virus					1													1					1					1
1549	5		unknown		0	0	0	0										1				1					1					1
1550	2	Streptococcus agalactiae	Bacterial	Streptococcus agalactiae	0	0	0	1	Streptococcus agalactiae								0				1					1							1
1551	5		unknown		0	0	0	0										1				1					1					1
1552	5	Coccidioides immitis	Fungal	Coccidioides immitis	0	0	1	1	Coccidioides immitis								0		1							1			1
1553	4		unknown		0	0	0	0										1				1					1					1
1554	1		AINI		0	0	0	0										1				1					1					1
2002	5		AINI		0	0	0	0										1				1					1					1
2003	1		AINI		0	0	0	0										1				1					1					1
2028	1		AINI	Dengue virus; Candida parasilopsis	0	0	0	0				1	Dengue, Candida parapsilosis									1					1						1
2036	1		AINI		0	0	0	0										1				1					1					1
2042	4	Ureaplasma parvum	bacterial	VZV, Ureaplasma parvum	0	0	0	1	Ureaplasma parvum/VZV								0				1					1					1
2042.1	4	VZV	DNA virus					1													1					1					1
2045	1		AINI		0	0	0	0										1				1					1					1
2046	1	WNV	RNA virus		0	0	0	0									1				1					1			1
2047	1		unknown		0	0	0	0										1				1					1						1
2048	1		AINI	CMV	0	0	0	0		1	CMV							1				1					1					1
2049	2		unknown		0	0	0	0										1				1					1					1
2051	4		unknown		0	0	0	0										1				1					1					1
2052	4		unknown		0	0	0	0										1				1					1					1
2053	4		AINI		0	0	0	0										1				1					1					1
2054	4		AINI		0	0	0	0										1				1					1					1
2055	2		AINI		0	0	0	0										1				1					1					1
2056	3		unknown		0	0	0	0										1				1					1					1
2057	4	EBV	DNA virus	EBV	0	0	0	1	EBV								0		1							1			1
2058	3		AINI		0	0	0	0										1				1					1					1
2059	4		AINI		0	0	0	0										1				1					1					1
2060	1	WNV	RNA virus		0	0	0	0									1				1					1			1
2061	2		AINI		0	0	0	0										1				1					1					1
2062	1	EBV	DNA virus	EBV	0	0	0	1	EBV								0		1							1					1
2063	1		AINI	Deinococcus proteolyticus	0	1	0	0										1				1					1					1
2064	2		AINI		0	0	0	0										1				1					1					1
2065	1		AINI		0	0	0	0										1				1					1					1
2066	1		AINI		0	0	0	0										1				1					1						1
2067	1		unknown		0	0	0	0										1				1					1					1
2068	2		AINI		0	0	0	0										1				1					1					1
2069	1		AINI		0	0	0	0										1				1					1					1
2070	4		AINI		0	0	0	0										1				1					1					1
2071	1		AINI	HHV 6	0	0	0	0		1	HHV6							1				1					1					1
2072	2		AINI		0	0	0	0										1				1					1					1
2073	4		unknown		0	0	0	0										1				1					1					1
2074	1		AINI		0	0	0	0										1				1					1					1
2075	1		AINI		0	0	0	0										1				1					1						1
2076	1		AINI		0	0	0	0										1				1					1						1
2077	1		unknown		0	0	0	0										1				1					1					1
2078	4		AINI		0	0	0	0										1				1					1					1
2079	3		AINI	Lactobacillus reuteri	0	1	0	0										1				1					1					1
2080	2		unknown		0	0	0	0										1				1					1					1
2081	2	MW Polyomavirus	DNA virus	MW polyomavirus	0	0	0	1	MW Polyomavirus								0			1	1					1							1
2082	1		AINI		0	0	0	0										1				1					1					1
2083	1		AINI		0	0	0	0										1				1					1					1
2084	4		AINI		0	0	0	0										1					1				1					1
2085	1		AINI		0	0	0	0										1				1					1					1
2086	4		unknown		0	0	0	0										1				1					1					1
2087	1		AINI		0	0	0	0										1				1					1					1
2088	4		AINI		0	0	0	0										1				1					1					1
2089	1		AINI		0	0	0	0										1				1					1					1
2090	1		unknown		0	0	0	0										1				1					1					1
2091	1		AINI		0	0	0	0										1				1					1					1
2092	1		AINI		0	0	0	0										1				1					1					1
2094	1		AINI		0	0	0	0										1				1					1					1
2095	1		AINI	HHV 6B	0	0	0	0		1	HHV6B							1				1					1					1
2096	4		AINI		0	0	0	0										1				1					1						1
2097	1		unknown		0	0	0	0										1				1					1					1
2098	4	Balamuthia mandrillaris	Parasitic	Balamuthia mandrillaris, micrococcus sp.	0	1	1	1	Balamuthia mandrillaris								0				1			1							1
2099	1		AINI		0	0	0	0										1				1					1						1
2100	1		AINI		0	0	0	0										1				1					1					1
2101	2		unknown		0	0	0	0										1				1					1					1
2102	2		unknown		0	0	0	0										1				1					1					1
2103	1		unknown		0	0	0	0										1				1					1					1
2104	2		AINI		0	0	0	0										1				1					1					1
2105	2		unknown		0	0	0	0										1				1					1					1
2106	2	Staphylococcus aureus	bacterial		0	0	0	0									1				1			1									1
2106.1	2	HSV-2	DNA virus					0									1		1							1							1
2107	1		AINI		0	0	0	0										1				1					1					1
2108	2		AINI		0	0	0	0										1				1					1					1
2109	1	CMV	DNA virus	CMV, Multiple bacterial genera detected	1	0	0	1	CMV								0		1							1					1
2110	4		AINI		0	0	0	0										1				1					1					1
2111	2		unknown		0	0	0	0										1				1					1					1
2112	1		unknown		0	0	0	0										1				1					1					1
2113	2		unknown		0	0	0	0										1				1					1						1
2114	1		AINI		0	0	0	0										1				1					1					1
2115	1		AINI		0	0	0	0										1				1					1					1
2116	2		AINI		0	0	0	0										1				1					1					1
2117	2		unknown		0	0	0	0										1				1					1						1
2118	5		AINI		0	0	0	0										1					1					1				1
2119	5		AINI	Multiple bacterial genera detected	1	0	0	0										1				1					1					1
2120	5		unknown	EBV	0	0	0	0		1	EBV							1				1					1					1
2121	5		AINI	Candida tropicalis	0	1	0	0										1					1				1					1
2122	5		AINI		0	0	0	0										1				1					1					1
2123	5		AINI		0	0	0	0										1				1					1					1
2124	5		AINI		0	0	0	0										1				1					1					1
2125	4		unknown		0	0	0	0										1				1					1					1
2126	4		unknown		0	0	0	0										1				1					1					1
2127	1	EBV	DNA virus	EBV	0	0	0	1	EBV								0		1							1					1
2128	5		unknown		0	0	0	0										1		1							1					1
2129	5	Bacillus cereus	bacterial		0	0	0	0									1				1			1							1
2130	2		AINI		0	0	0	0										1				1					1						1
2131	5		AINI	Multiple bacterial genera detected	1	0	0	0										1				1					1					1
2132	3		AINI		0	0	0	0										1				1					1					1
2133	3		AINI		0	0	0	0										1				1					1					1
2134	5		AINI		0	0	0	0										1				1					1					1
2135	5		AINI		0	0	0	0										1				1					1					1
2136	5		AINI		0	0	0	0										1				1					1					1
2137	1		AINI		0	0	0	0										1				1					1					1
2138	2		AINI		0	0	0	0										1				1					1					1
2139	1		AINI		0	0	0	0										1				1					1					1
2140	1		AINI		0	0	0	0										1				1					1					1
2141	1	CMV	DNA virus	CMV	0	0	0	1	CMV								0				1					1					1
2142	3		unknown		0	0	0	0										1					1				1					1
2143	3		AINI		0	0	0	0										1				1					1					1
2144	1		AINI		0	0	0	0										1				1					1					1
2145	1		AINI	Multiple bacterial genera detected	1	0	0	0										1				1					1					1
2146	1		unknown		0	0	0	0										1				1					1					1
2147	2		unknown		0	0	0	0										1				1					1						1
2148	2		unknown		0	0	0	0										1				1					1					1
2149	2		AINI		0	0	0	0										1				1					1						1
2150	3		AINI		0	0	0	0										1				1					1					1
2151	1		AINI		0	0	0	0										1				1					1					1
2152	2		unknown		0	0	0	0										1				1					1						1
2153	4		unknown		0	0	0	0										1				1					1					1
2154	1		unknown		0	0	0	0										1				1					1					1
2155	2		AINI		0	0	0	0										1		1							1					1
2156	1		AINI	EBV	0	0	0	0		1	EBV							1				1					1					1
2157	2		unknown		0	0	0	0										1				1					1					1
2158	2		AINI		0	0	0	0										1					1					1				1
2159	4		unknown		0	0	0	0										1				1					1					1
2160	1		unknown		0	0	0	0										1				1					1					1
2161	2		unknown		0	0	0	0										1				1					1					1
2162	2		unknown		0	0	0	0										1				1					1					1
2163	2		unknown		0	0	0	0										1				1					1					1
2164	2		unknown		0	0	0	0										1				1					1					1
2165	2		unknown	Multiple bacterial genera detected	1	0	0	0										1				1					1					1
2166	1		unknown		0	0	0	0										1					1					1				1
2167	1		AINI	Multiple bacterial/fungal genera detected	1	0	0	0										1				1					1					1
2168	3		AINI		0	0	0	0										1				1					1					1
2169	2	Cryptococcus neoformans	Fungal		0	0	0	0								1			1							1					1
2170	4		unknown		0	0	0	0										1				1					1					1
2171	4		AINI		0	0	0	0										1				1					1						1
2172	4		unknown		0	0	0	0										1				1					1					1
2173	3		AINI		0	0	0	0										1				1					1					1
2174	2		unknown		0	0	0	0										1				1					1					1
2175	2		unknown		0	0	0	0										1				1					1					1
2176	2		AINI		0	0	0	0										1				1					1					1
2177	2		AINI		0	0	0	0										1				1					1					1
2178	1		unknown		0	0	0	0										1				1					1					1
2179	1		AINI		0	0	0	0										1				1					1					1
2180	1		AINI		0	0	0	0										1				1					1					1
2181	3		AINI		0	0	0	0										1				1					1					1
2182	2		AINI	HHV6B	0	0	0	0		1	HHV6B							1				1					1					1
2183	2		unknown		0	0	0	0										1				1					1					1
2184	2		AINI		0	0	0	0										1				1					1					1
2185	2		unknown		0	0	0	0										1				1					1					1
2186	2		unknown	HHV7	0	0	0	0		1	HHV7							1				1					1						1
2187	2	Coccidioides sp.	Fungal		0	0	0	0									1			1	1					1			1
2188	2	Angiostrongylus cantonensis	Parasitic		0	0	0	0								1			1							1					1
2189	2		unknown		0	0	0	0										1				1					1					1
2190	1		unknown		0	0	0	0										1				1					1					1
2191	1		unknown		0	0	0	0										1				1					1						1
2192	2		unknown		0	0	0	0										1				1					1					1
2193	2		unknown		0	0	0	0										1				1					1						1
2194	4		unknown		0	0	0	0										1				1					1					1
2195	2		unknown		0	0	0	0										1				1					1					1
2196	2		unknown		0	0	0	0										1				1					1						1
2197	1		unknown		0	0	0	0										1				1					1					1
2198	1		AINI		0	0	0	0										1				1					1					1
2199	2		unknown		0	0	0	0										1				1					1					1
2200	1		AINI		0	0	0	0										1				1					1					1
2201	1		AINI		0	0	0	0										1				1					1					1
2202	1		AINI		0	0	0	0										1				1					1					1
2203	1		AINI		0	0	0	0										1				1					1					1
2204	4		AINI		0	0	0	0										1				1					1					1
2205	3		AINI		0	0	0	0										1				1					1					1
2206	5	Balamuthia mandrillaris	Parasitic		0	0	0	0									1				1			1							1
2207	1		AINI		0	0	0	0										1				1					1					1
2208	1		AINI		0	0	0	0										1				1					1					1
2209	1		AINI		0	0	0	0										1				1			1							1
2210	2		AINI		0	0	0	0										1					1					1				1
2211	1		AINI		0	0	0	0										1				1					1						1
2212	2	WNV	RNA virus		0	0	0	0									1				1					1			1
2213	2		unknown		0	0	0	0										1				1					1						1
2214	1	Parvimonas micra	bacterial		0	0	0	0									1				1			1							1
2215	4		unknown		0	0	0	0										1				1					1					1
2216	1		unknown		0	0	0	0										1				1					1					1
2218	2		unknown		0	0	0	0										1					1				1					1
2219	1		unknown		0	0	0	0										1				1					1					1
2220	2		AINI		0	0	0	0										1					1				1					1
2221	1		unknown	EBV; Multiple bacterial genera detected	1	0	0	0		1	EBV							1				1					1					1
2222	2		AINI		0	0	0	0										1					1					1				1
2223	1	CMV	DNA virus	CMV, HIV	0	0	0	1	CMV	1	HIV						0		1							1					1
2224	1		AINI		0	0	0	0										1				1					1					1
2225	1		AINI		0	0	0	0										1				1					1						1
2226	2		AINI		0	0	0	0										1				1					1					1
2227	3		unknown		0	0	0	0										1				1					1					1
2228	1		AINI	Multiple bacterial genera detected	1	0	0	0										1				1					1					1
2229	2		unknown		0	0	0	0										1				1					1					1
2231	2		AINI		0	0	0	0										1				1					1					1
2232	2		unknown	HHV7	0	0	0	0		1	HHV7							1				1					1					1
2233	2		unknown		0	0	0	0										1				1					1						1
2234	1		AINI		0	0	0	0										1				1					1					1
2235	2		AINI		0	0	0	0										1				1					1					1
2236	2		unknown		0	0	0	0										1				1					1					1
2237	4	HHV6	DNA virus	HHV6	0	0	0	1	HHV6								0				1					1					1
2238	4		unknown		0	0	0	0										1				1					1					1
2239	2		AINI	Multiple bacterial genera detected	1	0	0	0										1				1					1					1
2240	1		AINI		0	0	0	0										1		1							1					1
2241	2	Borrelia burgdorferi	bacterial		0	0	0	0									1				1					1			1
2242	4	Histoplasma capsulatum	Fungal		0	0	0	0									1				1			1							1
2243	1		AINI		0	0	0	0										1				1					1					1
2244	2		AINI		0	0	0	0										1				1					1					1
2245	1		unknown	Multiple bacterial/fungal genera detected	1	0	0	0										1				1					1					1
2246	2		AINI		0	0	0	0										1				1					1						1
2247	3		AINI		0	0	0	0										1				1					1					1
2248	1		unknown		0	0	0	0										1				1					1						1
2249	4	HHV6B	DNA virus	HHV6B	0	0	0	1	HHV6B								0		1							1					1
2250	4	Histoplasma capsulatum	Fungal		0	0	0	0									1				1			1							1
2251	2		unknown		0	0	0	0										1					1				1					1
2252	5		AINI		0	0	0	0										1				1					1					1
2253	5		AINI		0	0	0	0										1				1					1					1
2254	1		AINI		0	0	0	0										1				1					1					1
2255	5		unknown		0	0	0	0										1				1					1						1
2256	5		AINI		0	0	0	0										1					1					1				1
2257	5		AINI		0	0	0	0										1				1					1					1
2258	1		AINI		0	0	0	0										1					1				1					1
2259	5		AINI		0	0	0	0										1				1					1					1
2260	1		AINI		0	0	0	0										1				1					1					1
2262	2		AINI		0	0	0	0										1				1					1					1
2264	1		unknown		0	0	0	0										1				1					1					1
2266	5		AINI	Pseudomonas fluorescens	0	1	0	0										1				1					1						1
2268	2		unknown		0	0	0	0										1				1					1					1
2269	2		unknown		0	0	0	0										1				1					1					1
2270	5		AINI		0	0	0	0										1				1					1					1
2271	5		AINI		0	0	0	0										1				1					1					1
2272	4	EBV	DNA virus	EBV	0	0	0	1	EBV								0		1							1					1
2273	4		unknown		0	0	0	0										1				1					1						1
2274	5	EBV	DNA virus	EBV	0	0	0	1	EBV								0				1					1					1
2275	4		unknown		0	0	0	0										1					1				1					1
2276	3		AINI		0	0	0	0										1				1					1					1
2277	2		unknown		0	0	0	0										1				1					1					1
2278	2		unknown		0	0	0	0										1				1					1					1
2279	1		unknown	HHV4/EBV	0	0	0	0		1	EBV							1				1					1					1
2280	1	Streptococcus intermedius	bacterial		0	0	0	0									1				1			1							1
2281	4		unknown		0	0	0	0										1				1					1					1
2282	1	HSV-1	DNA virus	HSV-1	0	0	0	1	HSV-1								0		1							1					1
2283	3		AINI		0	0	0	0										1				1					1					1
2284	1		AINI		0	0	0	0										1				1					1					1
2285	4		unknown		0	0	0	0										1				1					1					1
2286	2		unknown		0	0	0	0										1				1					1					1
2287	2		unknown		0	0	0	0										1				1					1						1
2288	2		unknown		0	0	0	0										1				1					1					1
2289	2		unknown		0	0	0	0										1				1					1					1
2290	2		unknown		0	0	0	0										1				1					1					1
2291	5		unknown		0	0	0	0										1				1					1						1
2292	1		unknown		0	0	0	0										1				1					1					1
2293	3		unknown		0	0	0	0										1				1					1					1
2294	1		AINI	Multiple bacterial genera detected	1	0	0	0										1				1					1					1
2295	3		AINI		0	0	0	0										1				1					1					1
2297	2	Cryptococcus neoformans	Fungal		0	0	0	0									1		1							1					1
2298	2		unknown		0	0	0	0										1				1					1					1
2299	2		AINI		0	0	0	0										1				1					1					1
2300	1		AINI		0	0	0	0										1				1					1					1
2301	4		unknown		0	0	0	0										1				1					1					1
2302	1	LCMV	RNA virus	LCMV	0	0	0	1	LCMV								0				1					1					1
2303	1	JC virus	DNA virus	JC virus, HIV	0	0	0	1	JC virus	1	HIV						0				1					1					1
2304	4		unknown		0	0	0	0										1					1				1						1
2305	2		unknown		0	0	0	0										1		1							1					1
2306	1		AINI		0	0	0	0										1					1				1					1
2307	1		AINI		0	0	0	0										1				1					1					1
2308	3		AINI		0	0	0	0										1				1					1					1
2309	4		AINI		0	0	0	0										1				1					1					1
2310	3		unknown		0	0	0	0										1				1					1					1
2311	1		AINI		0	0	0	0										1				1					1					1
2312	3		AINI		0	0	0	0										1				1					1					1
2313	1		unknown		0	0	0	0										1				1					1					1
2314	4		AINI	Multiple bacterial genera detected	1	0	0	0										1				1					1					1
2315	4		unknown		0	0	0	0										1				1					1						1
2316	4	Cryptococcus neoformans	Fungal		0	0	0	0									1		1					1									1
2317	1		unknown		0	0	0	0										1				1					1					1
2318	2	Coxsackievirus A6	RNA virus	Coxsackievirus A6	0	0	0	1	Coxsackievirus A6								0				1					1					1
2319	4		unknown		0	0	0	0										1				1					1					1
2320	4		AINI		0	0	0	0										1				1					1					1
2321	2	Cryptococcus neoformans	Fungal	HBV, HIV	0	0	0	0		1	HBV, HIV						1		1							1					1
2322	1		AINI		0	0	0	0										1				1					1					1
2323	2	Mycobacterium tuberculosis	bacterial	HHV6, Mycobacterium tuberculosis	0	0	1	1	Mycobacterium tuberculosis	1	HHV6						0				1					1					1
2324	2		unknown		0	0	0	0										1				1					1					1
2325	1	Toxoplasma gondii	Parasitic	CMV, HIV, toxoplasma gondii	0	0	0	1	Toxoplasma gondii	1	CMV, HIV						0		1							1			1
2326	2		AINI		0	0	0	0										1				1					1					1
2327	4		AINI		0	0	0	0										1				1					1					1
2328	4		unknown		0	0	0	0										1				1					1					1
2329	2		AINI		0	0	0	0										1				1					1						1
2330	4		AINI		0	0	0	0										1				1					1					1
2331	2		AINI		0	0	0	0										1				1					1					1
2332	2		unknown		0	0	0	0										1		1							1					1
2333	2	VZV	DNA virus	VZV	0	0	0	1	VZV								0		1							1							1
2334	2		AINI		0	0	0	0										1				1					1					1
2335	2		unknown	Multiple bacterial genera detected	1	0	0	0										1				1					1					1
2336	2		unknown		0	0	0	0										1				1					1					1
2337	4		unknown		0	0	0	0										1				1					1					1
2338	4		unknown		0	0	0	0										1				1					1					1
2339	1		AINI		0	0	0	0										1				1					1					1
2340	1		unknown		0	0	0	0										1				1					1						1
2341	2		unknown		0	0	0	0										1				1					1					1
2342	1		unknown	Multiple bacterial genera detected	1	0	0	0										1				1					1					1
2343	2		AINI		0	0	0	0										1				1					1					1
2344	1		AINI		0	0	0	0										1				1					1					1
2345	3		AINI		0	0	0	0										1				1					1						1
2346	2		unknown		0	0	0	0										1				1					1					1
2347	2		unknown		0	0	0	0										1				1					1					1
2348	2		unknown		0	0	0	0										1				1					1					1
2349	2		AINI	Staphylococcus aureus	0	0	0	0				1	Staphylococcus aureus									1					1						1
2350	2		AINI		0	0	0	0										1				1					1					1
2351	1		unknown		0	0	0	0										1				1					1					1
2352	2		unknown	HBV	0	0	0	0		1	HBV							1				1					1					1
2353	2		unknown		0	0	0	0										1				1					1					1
2354	2	VZV	DNA virus	VZV	0	0	0	1	VZV								0		1							1					1
2355	3		unknown	Multiple bacterial genera detected	1	0	0	0										1				1					1					1
2356	2		AINI		0	0	0	0										1				1					1					1
2357	3		AINI		0	0	0	0										1				1					1					1
2358	2		AINI		0	0	0	0										1				1					1					1
2359	3		unknown		0	0	0	0										1				1					1					1
2360	1		unknown		0	0	0	0										1					1				1					1
2361	4		AINI		0	0	0	0										1		1							1					1
2362	1		AINI		0	0	0	0										1				1					1					1
2363	1		unknown		0	0	0	0										1				1					1					1
2364	4		AINI		0	0	0	0										1		1							1					1
2365	2		AINI		0	0	0	0										1				1					1					1
2366	2	Cryptococcus neoformans	Fungal	JC virus, HIV; Multiple bacterial genera detected; Cryptococcus neoformans	1	0	0	1	Cryptococcus neoformans	1	Human polyomavirus, HIV, JC						0		1							1					1
2367	2		unknown		0	0	0	0										1				1					1					1
2368	1		unknown		0	0	0	0										1				1					1					1
2369	3		AINI		0	0	0	0										1				1					1					1
2370	1		unknown		0	0	0	0										1				1					1					1
2371	4		unknown		0	0	0	0										1				1					1					1
2372	2		AINI		0	0	0	0										1				1					1						1
2373	4		unknown		0	0	0	0										1				1					1					1
2374	1		AINI		0	0	0	0										1				1					1					1
2375	1		unknown		0	0	0	0										1				1					1					1
2376	2		unknown		0	0	0	0										1				1					1					1
2377	2	Mycobacterium tuberculosis	bacterial	Mycobacterium tuberculosis	0	0	1	1	Mycobacterium tuberculosis								0		1							1					1
2378	4		unknown		0	0	0	0										1				1					1					1
2379	4		AINI	Multiple bacterial genera detected	1	0	0	0										1				1					1						1
2380	2	HHV-7	DNA virus	HHV7	0	0	0	1	HHV-7								0				1					1					1
2381	2		unknown		0	0	0	0										1				1					1					1
2382	2		unknown		0	0	0	0										1				1					1					1
2383	2		unknown		0	0	0	0										1				1					1					1
2384	2		unknown		0	0	0	0										1				1					1					1
2385	4		unknown		0	0	0	0										1				1					1					1
2386	1		AINI		0	0	0	0										1				1					1					1
2387	2		unknown		0	0	0	0										1				1					1					1
2388	1		AINI		0	0	0	0										1				1					1					1
2389	1		unknown	Cutibacterium sp.	0	1	0	0										1				1					1					1
2390	2		AINI		0	0	0	0										1				1					1					1
2391	2		unknown		0	0	0	0										1				1					1						1
2392	2	Toxoplasma gondii	Parasitic	EBV, HIV; toxoplasma gondii	0	0	0	1	Toxoplasma gondii	1	EBV, HIV						0				1					1					1
2393	1	HHV6	DNA virus	HHV6	0	0	0	1	HHV6								0				1					1					1
2394	1		AINI		0	0	0	0										1				1					1					1
2395	2	Toxoplasma gondii	Parasitic	HIV; Toxoplasma gondii	0	0	0	1	Toxoplasma gondii	1	HIV						0				1					1					1
2396	5		unknown		0	0	0	0										1				1					1						1
2397	2		AINI		0	0	0	0										1				1					1					1
2398	2		AINI	Multiple bacterial genera detected	1	0	0	0										1		1							1					1
2399	4		unknown		0	0	0	0										1				1					1					1
2400	3		AINI		0	0	0	0										1				1					1					1
2401	5		AINI		0	0	0	0										1				1					1					1
2402	2	Cryptococcus neoformans	Fungal	Cryptococcus neoformans	0	0	0	1	Cryptococcus neoformans								0		1							1					1
2403	2	Coccidioides sp.	Fungal	Coccidioides sp.	0	0	1	1	Coccidioides sp.								0				1					1			1
2404	2	Coccidioides sp.	Fungal	Coccidioides sp.	0	0	1	1	Coccidioides sp.								0				1					1			1
2405	5		unknown	Cutibacterium avidum	0	1	0	0										1				1					1					1
2406	1		AINI		0	0	0	0										1				1					1					1
2407	5		AINI		0	0	0	0										1				1					1					1
2408	4		unknown		0	0	0	0										1				1					1					1
2409	2	Klebsiella aerogenes	bacterial	Klebsiella aerogenes	0	0	0	1	Klebsiella aerogenes								0				1			1							1
2410	4		unknown		0	0	0	0										1				1					1					1
2411	4		unknown		0	0	0	0										1				1					1					1
2412	1		unknown		0	0	0	0										1				1					1					1
2413	2		unknown	HIV	0	0	0	0		1	HIV							1				1					1					1
2414	2	Toxoplasma gondii	Parasitic	HIV, Toxoplasma gondii	0	0	1	1	Toxoplasma gondii	1	HIV						0				1					1							1
2415	5		unknown		0	0	0	0										1				1					1					1
2416	2	WNV	RNA virus		0	0	0	0									1				1					1			1
2417	2		unknown		0	0	0	0										1				1					1					1
2418	2		unknown		0	0	0	0										1				1					1						1
2419	2		unknown		0	0	0	0										1				1					1						1
2420	5		AINI	Corynebacterium sp.	0	1	0	0										1				1					1					1
2421	5		AINI	Multiple bacterial genera detected	1	0	0	0										1				1					1					1
2422	1		unknown	Multiple bacterial genera detected	1	0	0	0										1				1					1					1
2423	5		AINI		0	0	0	0										1				1					1					1
2424	1		unknown	Bacillus infantis	0	1	0	0										1				1					1					1
2425	2		AINI		0	0	0	0										1				1					1						1
2426	5		unknown		0	0	0	0										1				1					1					1
2427	4	WNV	RNA virus		0	0	0	0									1				1					1			1
2428	4		AINI		0	0	0	0										1				1					1					1
2429	5		unknown	Multiple bacterial genera detected	1	0	0	0										1				1					1					1
2430	5		unknown		0	0	0	0										1				1					1					1
2431	1		AINI		0	0	0	0										1				1					1					1
2432	2		AINI		0	0	0	0										1				1					1					1
2433	5		unknown		0	0	0	0										1				1					1					1
2434	1		unknown		0	0	0	0										1				1					1					1
2435	3		unknown		0	0	0	0										1					1				1					1
2436	5	Polymicrobial	bacterial	Porphyromonas gingivalis, Prevotella dentalis, and anaerobic Streptococcus milleri group	1	0	0	1	Porphyromonas gingivalis, Prevotella dentalis, and anaerobic Streptococcus milleri group								0				1					1					1
2437	2	Treponema pallidum	bacterial	HIV	0	0	0	0		1	HIV						1				1					1			1
2438	5		unknown		0	0	0	0										1		1					1							1
2439	5		unknown		0	0	0	0										1				1					1					1
2440	1		AINI	Multiple bacterial genera detected	1	0	0	0										1				1					1					1
2441	2		unknown		0	0	0	0										1		1							1						1
2442	2		unknown		0	0	0	0										1				1					1					1
2443	2		AINI		0	0	0	0										1				1					1					1
2444	1		AINI	Multiple bacterial genera detected	1	0	0	0										1		1								1				1
2445	1		AINI		0	0	0	0										1				1					1					1
2446	2		unknown		0	0	0	0										1				1					1					1
2447	5		unknown		0	0	0	0										1				1					1						1
2448	3		AINI		0	0	0	0										1				1					1					1
2449	2	Escherichia coli	bacterial		0	0	0	0									1		1							1					1
2450	1		unknown		0	0	0	0										1				1					1						1
2451	5		unknown	Multiple bacterial genera detected	1	0	0	0										1				1					1					1
2452	2	Cladophialora bantiana	Fungal		0	0	0	0									1				1			1							1
2453	5		AINI		0	0	0	0										1				1					1					1
2454	4		unknown		0	0	0	0										1				1					1					1
2455	4		unknown	Sphingomonas sp.	0	1	0	0										1				1					1					1
2456	5		AINI		0	0	0	0										1				1					1					1
2457	1		AINI		0	0	0	0										1				1					1					1
2458	4		AINI		0	0	0	0										1				1					1					1
2459	1		unknown		0	0	0	0										1				1					1					1
2460	1	Toxoplasma gondii	Parasitic	Toxoplasma gondii	0	0	1	1	Toxoplasma gondii								0				1					1					1
2461	2		unknown		0	0	0	0										1				1					1					1
2462	2		unknown		0	0	0	0										1				1					1					1
2463	5		AINI		0	0	0	0										1					1				1					1
2464	5		AINI		0	0	0	0										1					1					1					1
2465	2		unknown		0	0	0	0										1				1			1							1
2466	5		AINI		0	0	0	0										1				1					1					1
2467	5		AINI	Multiple bacterial genera detected	1	0	0	0										1				1			1							1
2468	2	Echovirus 18	RNA virus	Echovirus 18	0	0	0	1	Echovirus 18								0		1							1					1
2469	1		AINI	HHV7	0	0	0	0		1	HHV7							1				1					1						1
2470	4		AINI		0	0	0	0										1				1					1					1
2471	1		unknown	HHV7	0	0	0	0		1	HHV7							1				1					1					1
2472	1		unknown	Multiple bacterial genera detected	1	0	0	0										1		1							1					1
2473	1		AINI		0	0	0	0										1				1					1					1
2474	1		unknown		0	0	0	0										1				1					1					1
3001	1		unknown	Multiple bacterial genera detected	1	0	0	0										1				1					1					1
3002	1		unknown		0	0	0	0										1				1					1					1
3003	1		unknown		0	0	0	0										1				1					1					1
3004	1		unknown		0	0	0	0										1		1							1					1
3005	4		unknown		0	0	0	0										1				1					1					1
3006	1		AINI		0	0	0	0										1				1					1					1
3007	3		AINI		0	0	0	0										1				1					1					1
3008	5		AINI		0	0	0	0										1		1							1					1
3009	5		unknown		0	0	0	0										1				1					1					1
3010	1		unknown		0	0	0	0										1				1					1					1
3011	4		AINI		0	0	0	0										1					1				1					1
3012	2	Coccidioides sp.	Fungal		0	0	0	0									1		1							1			1
3013	5		unknown	Human polyomavirus 6	0	0	0	0		1	Human polyomavirus 6							1				1					1						1
3014	3		AINI		0	0	0	0										1				1					1						1
3015	5	Coccidioides sp.	Fungal	Multiple bacterial genera detected	1	0	0	0									1				1					1			1
3016	1		AINI		0	0	0	0										1				1					1					1
3017	1	Treponema pallidum	bacterial	HIV	0	0	0	0		1	HIV						1			1	1					1			1
3018	2		unknown		0	0	0	0										1				1					1					1
3019	5		AINI		0	0	0	0										1		1							1					1
3020	1	HSV-1	DNA virus	HSV-1, EBV	0	0	0	1	HSV-1	1	EBV						0		1							1					1
3021	2		AINI		0	0	0	0										1				1					1						1
3022	1		AINI		0	0	0	0										1				1					1					1
3023	4		unknown	HHV7	0	0	0	0		1	HHV7							1					1				1						1
3024	5		unknown		0	0	0	0										1				1					1					1
3025	1		AINI		0	0	0	0										1					1				1					1
3026	1		AINI		0	0	0	0										1				1					1					1
3027	5	Treponema pallidum	bacterial		0	0	0	0									1				1					1			1
3028	5		unknown	EBV, Multiple bacterial genera detected	1	0	0	0		1	EBV							1				1					1						1
3029	1		unknown		0	0	0	0										1				1					1					1
3030	1		AINI	Multiple bacterial genera detected	1	0	0	0										1				1					1					1
3031	2		AINI		0	0	0	0										1				1					1					1
3032	4		AINI		0	0	0	0										1				1					1					1
3033	4		AINI		0	0	0	0										1				1					1					1
3034	1		unknown	Staphylococcus warneri	0	1	0	0										1		1							1					1
3035	5		unknown		0	0	0	0										1				1					1						1
3036	5		AINI		0	0	0	0										1				1					1					1
3037	2		unknown	EBV	0	0	0	0		1	EBV							1				1					1					1
3038	1		unknown		0	0	0	0										1					1					1					1
3039	3		unknown	Multiple bacterial genera detected	1	0	0	0										1				1					1					1
3040	5		unknown		0	0	0	0										1				1					1					1
3041	5		unknown		0	0	0	0										1				1					1					1
3042	2	Coxiella burnetii	bacterial		0	0	0	0									1				1					1			1
3043	5		unknown		0	0	0	0										1				1					1						1
3044	5		unknown		0	0	0	0										1				1					1					1
3045	1		unknown		0	0	0	0										1				1					1					1
3046	2	VZV	DNA virus	VZV	0	0	0	1	VZV								0		1							1					1
3047	5		AINI		0	0	0	0										1				1					1					1
3048	2		unknown	HBV	0	0	0	0		1	HBV							1				1					1					1
3049	1		AINI		0	0	0	0										1				1					1					1
3050	5		AINI		0	0	0	0										1				1					1						1
3051	2		unknown		0	0	0	0										1				1					1					1
3052	5		unknown	Clostridium botulinum	0	1	0	0										1				1					1						1
3053	1		unknown		0	0	0	0										1				1					1					1
3054	2	Corynebacterium sp.	bacterial	Corynebacterium sp.	0	1	0	1	Corynebacterium sp.								0		1							1					1
3055	5		unknown		0	0	0	0										1				1					1						1
3056	5		AINI	Multiple bacterial genera detected	1	0	0	0										1				1					1					1
3057	4		unknown		0	0	0	0										1					1				1						1
3058	5		unknown		0	0	0	0										1				1					1					1
3059	2		unknown		0	0	0	0										1				1					1					1
3060	1		unknown		0	0	0	0										1				1					1					1
3061	4	VZV	DNA virus	VZV	0	0	0	1	VZV								0		1							1					1
3062	1		AINI		0	0	0	0										1					1				1					1
3063	5	Toxoplasma gondii	Parasitic	Toxoplasma gondii	0	0	1	1	Toxoplasma gondii								0				1					1					1
3064	5		unknown		0	0	0	0										1				1					1					1
3065	4	Coxiella burnetii	bacterial		0	0	0	0									1				1					1			1
3066	3		unknown		0	0	0	0										1				1					1					1
3067	5		unknown		0	0	0	0										1				1					1						1
3068	5		unknown		0	0	0	0										1				1					1						1
3069	5		unknown		0	0	0	0										1				1					1					1
3070	1		unknown		0	0	0	0										1				1					1					1
3071	1		unknown		0	0	0	0										1				1					1					1
3072	1		unknown		0	0	0	0										1				1					1					1
3073	1		unknown		0	0	0	0										1				1					1					1
3074	5		AINI		0	0	0	0										1				1					1					1
3075	3		AINI		0	0	0	0										1				1					1					1
3076	4		unknown		0	0	0	0										1				1					1					1
3077	5		AINI		0	0	0	0										1				1					1					1
3078	5		unknown		0	0	0	0										1				1					1						1
3079	2		unknown		0	0	0	0										1				1					1					1
3080	2	Acinetobacter baumanii	bacterial	Acinetobacter baumanii	0	0	0	1	Acinetobacter baumanii								0		1							1							1
3081	1		unknown		0	0	0	0										1				1					1						1
3082	5		unknown	Multiple bacterial genera detected	1	0	0	0										1		1							1					1
3083	1		AINI		0	0	0	0										1				1					1					1
3084	5		AINI		0	0	0	0										1				1					1					1
3085	5		unknown		0	0	0	0										1				1					1						1
3086	2		unknown		0	0	0	0										1		1							1					1
3087	4		AINI		0	0	0	0										1				1					1						1
3088	4		unknown		0	0	0	0										1				1					1					1
3089	4		AINI		0	0	0	0										1				1					1					1
3090	5	Nocardia nova	bacterial	HSV-1, Nocardia nova	0	0	1	1	Nocardia nova								0				1					1					1
3090.1	5	HSV-1	DNA virus					1	HSV-1												1					1					1
3091	4	HSV-1	DNA virus	HSV-1	0	0	0	1	HSV-1								0		1	1						1					1
3092	1		unknown	Multiple bacterial/fungal genera detected	1	0	0	0										1				1					1					1
3093	2	Cryptococcus neoformans	Fungal	HIV, multiple taxa bacteria, Cryptococcus neoformans	1	0	0	1	Cryptococcus neoformans	1	HIV								1							1					1
3094	1		unknown		0	0	0	0										1				1					1					1
3096	4		AINI		0	0	0	0										1				1					1					1
3097	2		unknown		0	0	0	0										1				1					1					1
3098	1		unknown		0	0	0	0										1				1					1					1
3099	1		AINI		0	0	0	0										1		1							1					1
3100	1		unknown		0	0	0	0										1				1					1						1
3104	2	Treponema pallidum	bacterial		0	0	0	0									1				1					1			1
3108	5		unknown		0	0	0	0										1				1					1					1
3109	2		unknown		0	0	0	0										1				1					1					1
3110	2		unknown		0	0	0	0										1				1					1					1
3111	2		unknown	Lactobacillus delbrueckii	0	1	0	0										1				1					1					1
3113	5	EBV	DNA virus	EBV, HHV-7	0	0	0	1	EBV	1	HHV-7								1							1					1
3114	1		unknown	Human polyomavirus 10 (MW)	1	0	0	0		1	Human polyomavirus 10							1				1					1					1
3115	4	VZV	DNA virus	EBV Pantoaea ananatis	0	1	0	0		1	EBV						1				1			1									1
3116	2		AINI		0	0	0	0										1				1					1					1
3118	2		unknown		0	0	0	0										1				1					1					1
3119	4		AINI		0	0	0	0										1				1					1					1
3120	4	Acanthamoeba sp.	Parasitic	Acanthamoeba spp.	0	0	1	1	Acanthamoeba sp.										1							1					1
3121	4		Unknown		0	0	0	0										1				1					1						1
3122	3		AINI		0	0	0	0										1					1					1				1
3123	1		AINI		0	0	0	0										1				1					1					1
3124	2		unknown		0	0	0	0										1				1					1					1
3125	4		unknown		0	0	0	0										1				1					1					1
3126	1		AINI		0	0	0	0										1				1					1					1
3128	1		AINI		0	0	0	0										1				1					1					1
3130	4		unknown		0	0	0	0										1				1					1					1
3132	3		AINI		0	0	0	0										1				1					1					1
3133	4	Scedosporium apiospermum	Fungal	EBV	0	0	0	1	Scedosporium apiospermum	1	EBV								1							1							1
3134	3		AINI		0	0	0	0										1				1					1					1
3135	4		Unknown		0	0	0	0										1				1					1					1
3137	3		AINI	Enterococcus faecalis, Lactobaillus crispatus, Bifidobacterium dentium, Debaryomyces hansenii	1	0	0	0										1					1					1				1
3138	4		AINI		0	0	0	0										1				1					1					1
3139	4		AINI		0	0	0	0										1				1					1					1
3140	2		AINI		0	0	0	0										1				1					1					1
3141	4	Aspergillus fumigatus	Fungal	EBV Aspergillus fumigatus	0	0	1	1	Aspergillus fumigatus	1	EBV										1					1					1
3142	5		unknown		0	0	0	0										1				1					1						1
3143	2		unknown		0	0	0	0										1				1					1						1
3144	1	Acanthamoeba castellani	Parasitic	Human polyomavirus 1 (BK), Rotavirus A, Acanthamoeba castellani	0	0	0	1	Acanthamoeba castellani	1	BK virus, Rotavirus A										1			1							1
3145	4	Tropheryma whipplei	bacterial	Tropheryma whipplei	0	0	0	1	Tropheryma whipplei												1			1							1
3146	4	Streptococcus pneumoniae	bacterial	Streptococcus pneumoniae	0	0	0	1	Streptococcus pneumoniae												1			1							1
3147	1		AINI		0	0	0	0										1				1					1					1
3148	1	Balamuthia mandrillaris	Parasitic	Balamuthia mandrillaris	0	0	1	1	Balamuthia mandrillaris												1			1							1
3149	4		AINI		0	0	0	0										1				1					1					1
3150	1	HSV-1	DNA virus	HSV-1	0	0	0	1	HSV-1										1							1					1
3151	4		unknown	Enterobacter cloacae	0	1	0	0										1				1					1					1
3152	1	coxsackievirus B5	RNA virus	coxsackievirus B5	0	0	0	1	coxsackievirus B5												1					1					1
3153	4	VZV	DNA virus	VZV	0	0	0	1	VZV										1							1					1
3154	4	VZV	DNA virus	VZV, CMV., HIV	0	0	0	1	VZV/CMV	1	HIV								1							1					1
3154.1	4	CMV	DNA virus					1											1							1					1
3154.2	4	Cryptococcus neoformans	Fungal					0									1		1							1					1
3155	5		AINI	Staphylococcus warneri	0	1	0	0										1					1				1						1
3156	4	Aspergillus sp.	Fungal	Aspergillus	0	0	1	1	Aspergillus sp.										1							1							1
3157	1	coxsackievirus B5	RNA virus	Coxsackievirus B5	0	0	0	1	coxsackievirus B5										1							1							1
3158	2	VZV	DNA virus	VZV, HBV	0	0	0	1	VZV	1	HBV								1							1					1
3159	4		AINI		0	0	0	0										1				1					1					1
3160	2	Cryptococcus neoformans	Fungal		0	0	0	0									1		1					1							1
3161	2	Rothia mucilaginosa	bacterial	Rothia mucilaginosa	0	0	0	1	Rothia mucilaginosa										1							1					1
3162	4	Aspergillus sp.	Fungal	Aspergillus, EBV	0	0	1	1	Aspergillus sp.	1	EBV										1					1							1
3163	4	Mycobacterium bovis	bacterial	Mycobacterium sp.	0	0	1	1	Mycobacterium bovis												1					1					1
3164	4	Aspergillus sp.	Fungal	Aspergillus	0	0	1	1	Aspergillus sp.												1					1					1
3165	1		AINI		0	0	0	0										1				1					1					1
3166	4	WNV	RNA virus	WNV	0	0	1	1	WNV												1					1			1
3167	1		unknown		0	0	0	0										1				1			1							1
3168	5		AINI		0	0	0	0										1				1					1					1
3169	5		AINI		0	0	0	0										1				1					1						1
3170	1	Colorado tick fever virus	RNA virus	Colorado tick fever virus	0	0	0	1	Colorado tick fever virus												1					1					1
3171	4	Aspergillus sp.	Fungal	Aspergillus	0	0	1	1	Aspergillus sp.										1							1							1
3172	5		unknown	Enterococcs faecalis	0	0	0	0				1	Enterococcus faecalis										1				1						1
3173	4	Fusarium sp.	Fungal	Fusarium sp.	0	0	1	1	Fusarium sp.										1					1									1
3174	4	HSV-1	Dna virus	HSV-1	0	0	0	1	HSV-1										1							1					1
3175	4	WNV	RNA virus	WNV	0	0	1	1	WNV												1					1			1
3176	3		unknown	Candida albicans	0	0	1	0						1	Candida albicans			1				1					1					1
3177	5		unknown		0	0	0	0										1				1					1					1
3178	3		unknown		0	0	0	0										1				1					1					1
3179	1	WNV	RNA virus	WNV	0	0	0	1	WNV												1					1					1
3180	5		unknown		0	0	0	0										1				1					1					1
3181	4		unknown		0	0	0	0										1				1					1					1
3182	2	Staphylococcus aureus	bacterial	Staphylococcus aureus	0	1	0	1	Staphylococcus aureus										1					1									1
3183	2		unknown		0	0	0	0										1				1					1						1
3184	4	Mycobacterium tuberculosis	bacterial	MTB	0	0	1	1	Mycobacterium tuberculosis												1					1					1
3185	5		AINI		0	0	0	0										1				1					1					1
3186	1		AINI		0	0	0	0										1				1					1					1
3187	1		AINI		0	0	0	0										1				1					1					1
3188	2		unknown		0	0	0	0										1				1					1						1
3189	1		unknown		0	0	0	0										1				1					1					1
3190	5		AINI		0	0	0	0										1				1					1					1
3191	5		unknown		0	0	0	0										1				1					1					1
3192	3		unknown		0	0	0	0										1				1					1					1
3193	3		AINI	Rhodococcus sp., Enterococcus cecorum, Staphylococcus hominis, Pseudomonas koreensis,Sphingomonas taxi	1	0	0	0										1				1					1					1
3194	5		Unknown		0	0	0	0										1					1				1					1
3195	2		Unknown		0	0	0	0										1				1					1					1
3196	2		Unknown		0	0	0	0										1				1					1					1
3197	5		AINI		0	0	0	0										1				1					1					1
3198	5		Unknown		0	0	0	0										1				1			1							1
3199	2		Unknown		0	0	0	0										1				1					1					1
3200	5		AINI	Staphylococcus hominis	0	1	0	0										1				1					1					1
3201	1		AINI		0	0	0	0										1				1					1					1
3202	3		Unknown		0	0	0	0										1				1					1					1
3203	4		Unknown		0	0	0	0										1				1					1					1
3204	3		Unknown		0	0	0	0										1				1					1					1
3205	1		AINI		0	0	0	0										1				1					1					1
3206	2		Unknown	EBV	0	0	0	0		1	EBV							1				1					1						1
3207	1		Unknown		0	0	0	0										1				1					1					1
3208	4		AINI		0	0	0	0										1					1					1					1
3209	4	HSV-2	DNA virus	HSV-2, HBV	0	0	0	1	HSV-2	1	HBV								1							1					1
Adjudication process :
1. Evaluate for a sample what is/are the causative organism(s)
2. If there is more than one causative organism, separate the sample on two row so that each row has one single organism
3. Assign 1 to each category (TP, TN, FP, FN) that is true for each diagnosis category. One diagnostic category can be at the same time a FP and a FN (Assign one to each)
4. Assign ''not done'' if no test of this category was done for a specific sample and exclude from performance calculations
5. Calculate the total of TP, FP, FN, TN for each category to calculate performance
CSF mNGS breakdown :
1. Results with multiple bacterial/fungal taxa or comments regarding possible contamination were considered as negative unless clearly related to the final diagnosis
2. Organisms detected that are not linked to the CNS infection pathogenesis but that are also not a false positive detection were classified as incidental findings (e.g. HIV, HHV6, HHV7) and not considered for performance calculations
3. Organisms that were detected and were possibly contributive to the infection without any possible confirmation (e.g. Findings were not confirmed because the patient died or other organisms were thought to explain better the patient's symptoms) were classified as unclear significance findings and were not included for performance calculations
4. All other organisms not yet classified were attributed to the TP, FP, FN, TN categories based on the adjudication process above
Abbreviations :
Abbreviations: TP: true positive, FP: false positive, FN: false negative, TN: true negative
HCV: Hepatitis C virus, HIV: Human immunodeficiency virus, WNV: West Nile virus, EV: Enterovirus
HSV: Herpes simplex virus, VZV: Varicella zoster virus, EBV: Epstein-Barr virus, CMV: Cytomegalovirus, HHV6: Human herpesvirus 6, HHV&7: Human herpesvirus 7, JCV: JC virus

## Sheet: Performance by test method
		Expanded gold standard - clinical adjudication				Sensitivity	Specificity	Accuracy	PPV	NPV
		Positive	Negative
mNGS	positive	135	4			63.0841	99.5803	92.8877	97.1223	92.3152		Sensitivity 63.1% [56.4% – 69.3%]
	Negative	79	949									Specificity 99.6% [98.9% – 99.8%]
	Excluded for failure to report subthreshold positive results	6										Accuracy 92.9% [91.3% – 94.2%]
												PPV 97.2% [92.0% – 98.7%]
		Expanded gold standard - clinical adjudication										NPV 92.3% [91.0% – 93.6%]
		Positive	Negative
Direct detection CSF (Cx, PCR, Ag)	positive	101	53			45.9091	94.2077	84.8458	65.5844	87.8695		Sensitivity 45.9% [39.5% – 52.5%]
	Negative	119	862			p = 0.0003	p < 0.001					Specificity 94.2% [92.5% – 95.5%]
	Not done	46										Accuracy 84.8% [82.6% – 86.8%]
												PPV 65.6% [55.9% – 73.7%]
		Expanded gold standard - clinical adjudication										NPV 87.9% [86.4% – 89.3%]
		Positive	Negative
Direct detection other than CSF (Cx, PCR, Ag)	positive	33	16			15	98.2888	82.4242	67.3469	83.0922		Sensitivity 15.0% [10.9% – 20.3%]
	Negative	187	919			p < 0.001	p = 0.01					Specificity 98.3% [97.2% – 98.9%]
	Not done	20										Accuracy 82.4% [80.1% – 84.5%]
												PPV 67.4% [47.7% – 81.2%]
		Expanded gold standard - clinical adjudication										NPV 83.1% [82.3% – 84.1%]
		Positive	Negative
Indirect detection (CSF, blood serology)	positive	55	0			28.7958	100	86.2765	100	85.4701		Sensitivity 28.8% [22.8% – 35.6%]
	Negative	136	800			p < 0.001	p = 1					Specificity 100.0% [99.5% – 100.0%]
	Not done	184										Accuracy 86.3% [84.0% – 88.3%]
												PPV 100.0% [91.6% – 100.0%]
												NPV 85.4% [84.3% – 86.7%]
		diagnosis made by direct detection on CSF only (DD CSF or mNGS)				Sensitivity	Specificity	Accuracy	PPV	NPV
		Positive	Negative
mNGS	positive	135	4			85.9873	99.536	97.4485	97.1223	97.5
	Negative	22	858
	Excluded for failure to report subthreshold positive results	4

## Sheet: Performance by syndrome
Meningitis
		Expanded gold standard - clinical adjudication				Sensitivity	Specificity	Accuracy	PPV	NPV	Sensitivity 62.7% [51.4% – 72.7%]
		Positive	Negative								Specificity 99.5% [97.4% – 99.9%]
mNGS	positive	47	1			62.6667	99.5413	90.1024	97.9167	88.5714	Accuracy 90.1% [86.1% – 93.0%]
	Negative	28	217								PPV 97.9% [86.1% – 93.0%]
	Excluded for failure to report subthreshold positive results	3									NPV 88.4% [85.1% – 91.2%]
Meningoencephalitis
		Expanded gold standard - clinical adjudication				Sensitivity	Specificity	Accuracy	PPV	NPV	Sensitivity 59.4% [47.1% – 70.5%]
		Positive	Negative								Specificity 100% [97.3% – 100%]
mNGS	positive	38	0			59.375	100	87.2549	100	84.3373	Accuracy 87.3% [82.0% – 91.2%]
	Negative	26	140								PPV 100% [88.9% – 100%]
	Excluded for failure to report subthreshold positive results	1									NPV 84.3% [80.1% – 88.1%]
Encephalitis
		Expanded gold standard - clinical adjudication				Sensitivity	Specificity	Accuracy	PPV	NPV	Sensitivity 72.1% [57.3% – 83.3%]
		Positive	Negative								Specificity 99.2% [97.2% – 99.8%]
mNGS	positive	31	2			72.093	99.2063	95.2542	93.9394	95.4198	Accuracy 95.3% [92.2% – 97.2%]
	Negative	12	250								PPV 93.9% [70.6% – 98.0%]
											NPV 95.4% [95.1% – 98.1%]
Myelitis
		Expanded gold standard - clinical adjudication				Sensitivity	Specificity	Accuracy	PPV	NPV	Sensitivity 33.3% [6.1% – 79.2%]
		Positive	Negative								Specificity 100% [94.5% – 100%]
mNGS	positive	1	0			33.3333	100	97.1014	100	97.0588	Accuracy 97.1% [90.0% – 99.2%]
	Negative	2	66								PPV 100% [4.7% – 100%]
											NPV 97.1% [95.7% – 99.1%]
Other
		Expanded gold standard - clinical adjudication				Sensitivity	Specificity	Accuracy	PPV	NPV	Sensitivity 62.1% [44.0% – 77.3%]
		Positive	Negative								Specificity 99.6% [98.0% – 99.9%]
mNGS	positive	18	1			62.069	99.639	96.0784	94.7368	96.1672	Accuracy 96.1% [93.3% – 97.7%]
	Negative	11	276								PPV 94.7% [71.9% – 98.9%]
	Excluded for failure to report subthreshold positive results	2									NPV 96.2% [93.8% – 97.4%]
