# Supplementary material for: Seven-year performance of a clinical metagenomic next-generation sequencing test for diagnosis of central nervous system infections
Source: Nat Med. 2024 Nov 12;30(12):3522–33. doi: 10.1038/s41591-024-03275-1 (PMC11645279; doi:10.1038/s41591-024-03275-1)
Supplement: Supplementary file 5 — Potentially pathogenic microbial contaminants detected in control samples by CSF mNGS testing and recorded in a pathogen contaminant database. [file 41591_2024_3275_MOESM5_ESM.xlsx]

## Sheet: Viruses (Contaminants)
Virus	Abbreviations and/or Alternative Names	# of Runs (with detection of ≥10 reads)	% of Runs (out of 674)
Gammaretrovirus	murine leukemia virus	551	0.817507
Pegivirus	GBV-C, GB virus C, HPgV-1	538	0.79822
Anellovirus	torque teno virus, SEN virus, TTV	286	0.424332
Human gammaherpesvirus 4	EBV	56	0.0830861
Human enterovirus B	HEV-B	50	0.074184
Human mastadenovirus C	HAdV-C	27	0.0400593
Lymphocytic choriomeningitis virus	LCMV	26	0.0385757
Human polyomavirus 5	HPyV-5, MCPyV, Merkel cell polyomavirus	24	0.0356083
Bovine viral diarrhea virus 1	BVDV-1	20	0.0296736
Human herpesvirus 1	HHV-1, HSV-1	14	0.0207715
Molluscum contagiosum virus	MOCV	13	0.0192878
Bovine alphaherpesvirus 5	BoHV5	7	0.0103858
Human betaherpesvirus 7	HHV-7	7	0.0103858
Human picobirnavirus	human PBV	7	0.0103858
Bovine viral diarrhea virus 2	BVDV-2	6	0.00890208
Foot-and-mouth disease virus	FMDV	4	0.00593472
Human rhinovirus C	HRV-C	4	0.00593472
Human enterovirus A	HEV-B	2	0.00296736
Parvovirus B19	PARV-B19	2	0.00296736
Dromedary picobirnavirus	dromedary PBV	2	0.00296736
Human polyomavirus 6	HPyV-6	2	0.00296736
Human parechovirus A	HPeV-A	2	0.00296736
Bocavirus	HBoV	1	0.00148368
Hepacivirus C	hepatitis C virus, HCV	1	0.00148368
Human herpesvirus 7	HHV-7	1	0.00148368
Human mastadenovirus B	HAdV-B	1	0.00148368
Human mastadenovirus F	HAdV-F	1	0.00148368
Human polyomavirus 1	HPyV-1, BKPyV, BK polyomavirus	1	0.00148368
Human polyomavirus 10	MXPyV, MWPyV, Malawi polyomavirus, HPyV-10	1	0.00148368
Mamastrovirus 1	MAstV-1	1	0.00148368
Mamastrovirus 3	MAstV-3	1	0.00148368
Human rhinovirus A	HRV-A	1	0.00148368
Human rhinovirus B	HRV-B	1	0.00148368
Sapovirus	Sapporo virus	1	0.00148368
Suid herpesvirus 2	SuHV-2	1	0.00148368

## Sheet: Bacteria (Contaminants)
Bacterial Genus	# of Runs (with detection of ≥10 reads)	% of Runs (out of 674)
Serratia	324	0.480712
Pseudomonas	173	0.256677
Enterobacter	113	0.167656
Salmonella	88	0.130564
Stenotrophomonas	87	0.12908
Corynebacterium	48	0.0712166
Acinetobacter	47	0.0697329
Staphylococcus	44	0.0652819
Myroides	33	0.0489614
Bacillus	32	0.0474777
Rhodococcus	30	0.0445104
Yersinia	28	0.041543
Mycobacterium	28	0.041543
Xenorhabdus	25	0.037092
Ochrobactrum	22	0.0326409
Pantoea	21	0.0311573
Chryseobacterium	20	0.0296736
Lactobacillus	18	0.0267062
Thermus	14	0.0207715
Delftia	14	0.0207715
Cutibacterium	14	0.0207715
Gordonia	13	0.0192878
Bifidobacterium	13	0.0192878
Sphingobacterium	12	0.0178042
Enterococcus	12	0.0178042
Weeksella	11	0.0163205
Sphingomonas	10	0.0148368
Neisseria	10	0.0148368
Moraxella	10	0.0148368
Alcaligenes	10	0.0148368
Ralstonia	9	0.0133531
Propionibacterium	9	0.0133531
Comamonas	9	0.0133531
Prevotella	8	0.0118694
Micrococcus	8	0.0118694
Gardnerella	8	0.0118694
Elizabethkingia	8	0.0118694
Rothia	7	0.0103858
Proteus	6	0.00890208
Brevundimonas	6	0.00890208
Actinomyces	6	0.00890208
Leuconostoc	5	0.0074184
Cupriavidus	5	0.0074184
Clostridium	5	0.0074184
Citrobacter	5	0.0074184
Capnocytophaga	5	0.0074184
Rhizobium	4	0.00593472
Porphyromonas	4	0.00593472
Haemophilus	4	0.00593472
Exiguobacterium	4	0.00593472
Rhodobacter	3	0.00445104
Psychrobacter	3	0.00445104
Pedobacter	3	0.00445104
Legionella	3	0.00445104
Gemella	3	0.00445104
Fusobacterium	3	0.00445104
Flavobacterium	3	0.00445104
Bacteroides	3	0.00445104
Veillonella	2	0.00296736
Tsukamurella	2	0.00296736
Streptomyces	2	0.00296736
Raoultella	2	0.00296736
Nocardioides	2	0.00296736
Mycobacteroides	2	0.00296736
Meiothermus	2	0.00296736
Lactococcus	2	0.00296736
Erwinia	2	0.00296736
Cronobacter	2	0.00296736
Chroococcidiopsis	2	0.00296736
Burkholderia	2	0.00296736
Bordetella	2	0.00296736
Aeromonas	2	0.00296736
Tistrella	1	0.00148368
Thermobacillus	1	0.00148368
Thauera	1	0.00148368
Terribacillus	1	0.00148368
Sphingopyxis	1	0.00148368
Ruminiclostridium	1	0.00148368
Rahnella	1	0.00148368
Pectobacterium	1	0.00148368
Parvimonas	1	0.00148368
Paenibacillus	1	0.00148368
Nocardiopsis	1	0.00148368
Morganella	1	0.00148368
Methylophaga	1	0.00148368
Methylobacterium	1	0.00148368
Marinobacter	1	0.00148368
Leptotrichia	1	0.00148368
Kytococcus	1	0.00148368
Kocuria	1	0.00148368
Kluyvera	1	0.00148368
Granulicella	1	0.00148368
Geobacillus	1	0.00148368
Finegoldia	1	0.00148368
Eubacterium	1	0.00148368
Escherichia	1	0.00148368
Edwardsiella	1	0.00148368
Desulfotomaculum	1	0.00148368
Caulobacter	1	0.00148368
Cardiobacterium	1	0.00148368
Caldanaerobacter	1	0.00148368
Aquincola	1	0.00148368
Alkaliphilus	1	0.00148368
Alicycliphilus	1	0.00148368
Acidovorax	1	0.00148368
Achromobacter	1	0.00148368

## Sheet: Fungi (Contaminants)
Fungal Genus	# of Runs (with detection of ≥10 reads)	% of Runs (out of 674)
Malassezia	12	0.0178042
Penicillium	6	0.00890208
Debaryomyces	5	0.0074184
Exophiala	4	0.00593472
Zymoseptoria	3	0.00445104
Ramularia	3	0.00445104
Pichia	3	0.00445104
Wallemia	2	0.00296736
Diplodia	2	0.00296736
Candida	2	0.00296736
Blumeria	2	0.00296736
Aureobasidium	2	0.00296736
Alternaria	2	0.00296736
Zasmidium	1	0.00148368
Yarrowia	1	0.00148368
Trichoderma	1	0.00148368
Sporothrix	1	0.00148368
Sphaerulina	1	0.00148368
Sordaria	1	0.00148368
Shiraia	1	0.00148368
Saccharomyces	1	0.00148368
Pyrenophora	1	0.00148368
Pseudogymnoascus	1	0.00148368
Pseudocercospora	1	0.00148368
Phaeoacremonium	1	0.00148368
Pestalotiopsis	1	0.00148368
Parastagonospora	1	0.00148368
Paraphaeosphaeria	1	0.00148368
Mycocalicium	1	0.00148368
Marssonina	1	0.00148368
Leptosphaeria	1	0.00148368
Exserohilum	1	0.00148368
Erysiphe	1	0.00148368
Didymella	1	0.00148368
Cyberlindnera	1	0.00148368
Coniothyrium	1	0.00148368
Colletotrichum	1	0.00148368
Cladosporium	1	0.00148368
Cercospora	1	0.00148368
Bipolaris	1	0.00148368
Baudoinia	1	0.00148368
Acaromyces	1	0.00148368

## Sheet: Parasites (Contaminants)
Parasitic Genus	# of Runs (with detection of ≥10 reads)	% of Runs (out of 674)
Caenorhabditis	31	0.0459941
Neospora*	23	0.0341246
Hammondia	21	0.0311573
Brugia	13	0.0192878
Elaeophora	7	0.0103858
Parastrongyloides	3	0.00445104
Anisakis	2	0.00296736
Spirometra	1	0.00148368
Aphanomyces	1	0.00148368
Albugo	1	0.00148368
*Toxoplasma gondii reads from the PC organism (Toxoplasma gondii) spiked into negative CSF matrix
