# Supplementary material for: Seven-year performance of a clinical metagenomic next-generation sequencing test for diagnosis of central nervous system infections
Source: Nat Med. 2024 Nov 12;30(12):3522–33. doi: 10.1038/s41591-024-03275-1 (PMC11645279; doi:10.1038/s41591-024-03275-1)
Supplement: Supplementary file 6 — Statistical Source Data [file 41591_2024_3275_MOESM6_ESM.xlsx]

## Sheet: Figure 1A, 1B
Provenance of tests	Number of tests
AK	1
AL	54
AR	3
AZ	14
CA	2420
CO	97
CT	23
DC	112
DE	1
FL	9
GA	31
HI	26
IA	28
ID	4
IL	106
IN	6
KS	8
KY	9
LA	8
MA	166
MD	6
ME	1
MI	27
MN	4
MO	30
MT	1
NC	32
ND	1
NE	54
NH	7
NJ	3
NM	45
NV	13
NY	34
OH	227
OK	2
OR	20
PA	121
SC	3
TN	100
TX	136
UT	26
VA	14
WA	32
WI	8
WV	2
Canada	20
Australia	5
Sweden	2
Brazil	1
Columbia	1
Latvia	1
Portugal	1
Reference laboratories (unknown)	722

## Sheet: Figure 1C
Years	Number of test done	Positive results
2016	116	31
2017	256	44
2018	439	50
2019	726	99
2020	822	136
2021	1032	132
2022	1067	141
2023	370	61
