# Supplementary material for: Seven-year performance of a clinical metagenomic next-generation sequencing test for diagnosis of central nervous system infections
Source: Nat Med. 2024 Nov 12;30(12):3522–33. doi: 10.1038/s41591-024-03275-1 (PMC11645279; doi:10.1038/s41591-024-03275-1)
Supplement: Supplementary file 7 — Statistical Source Data [file 41591_2024_3275_MOESM7_ESM.xlsx]

## Sheet: Figure 2A
Type of organism	Number of organism detected
Bacteria	132 (16.6%)
DNA virus	363 (45.5%)
RNA virus	211 (26.4%)
Fungi	68 (8.5%)
Parasite	23 (2.9%)

## Sheet: Figure 2B
	Total number of unique species	Total number of cases
Typical, Non-fastidious pathogens	35	86
Atypical, Uncommon and/or difficult to diagnose pathogens	24	46
Total	59	132

## Sheet: Figure 2C
DNA viruses	N	RNA viruses	N	Vector-borne virus	N	Fungi	N	Parasites	N	Enterovirus genotypes	N
EBV	101	HIV	92	West Nile Virus	28	Coccidioides immitis and posadasii	16	Toxoplasma gondii	10	Coxsackievirus B5	4
HHV-6	57	Vector-borne virus	57	Powassan virus	14	Aspergillus spp.	14	Balamuthia mandrillaris	3	EV-A71	3
HHV-7	53	Enterovirus	16	Orthobunyavirus	6	Cryptococcus neoformans and gattii	13	Taenia sp.	3	EV-D68	2
CMV	38	HCV	12	St-Louis encephalitis virus	5	Candida spp.	12	Angiostrongylus cantonensis	2	EV-B	2
VZV	25	Rubella virus	8	Colorado tick fever virus	1	Histoplasma capsulatum	4	Acanthamoeba castellani	2	EV-B85	1
HSV-1	20	Rhinovirus	5	Dengue virus	1	Fusarium spp.	3	Naegleria Fowleri	1	Coxsackievirus A6	1
Other polyomavirus	14	Rotavirus	4	Yellow fever virus	1	Others	6	Parascaris equorum	1	Echovirus 18	1
HSV-2	12	HEV	4	Zika virus	1			Trypanozoma cruzi	1	Echovirus 30	1
JC virus	11	Others	13							Echovirus E6	1
BK virus	10
Adenovirus	8
HBV	9
Others	5
