# Supplementary material for: Seven-year performance of a clinical metagenomic next-generation sequencing test for diagnosis of central nervous system infections
Source: Nat Med. 2024 Nov 12;30(12):3522–33. doi: 10.1038/s41591-024-03275-1 (PMC11645279; doi:10.1038/s41591-024-03275-1)
Supplement: Supplementary file 9 — Statistical Source Data [file 41591_2024_3275_MOESM9_ESM.xlsx]

## Sheet: Figure 4A
Deidentified Sample Ordered Numbering	mngs_true positive	Direct detection CSF (Cx, PCR, Ag)	Final causative organism(s)	Testing modality positive	Infection category	Discrepant reason when mNGS neg and Direct CSF detection +
1016	0	1	EBV	PCR	DNA virus	low positive sample
1038	0	1	HSV	PCR	DNA virus	High human background
1042	0	1	Parvovirus B19	PCR	DNA virus	low positive sample
1060	0	1	Acanthamoeba sp.	PCR	Parasitic	Failure to report subthreshold mNGS result
1093	0	1	Steprococcus agalactiae	uPCR	Bacterial	low positive sample
1106	0	1	Cryptococcus neoformans	Ag	Fungal	low positive sample
1220	0	1	Staphylococcus aureus	Cx	Bacterial	High human background
1302	0	1	CMV	PCR	DNA virus	low positive sample
1318	0	1	Coccidioides sp.	Ag	Fungal	Treated before CSF collection
1357	0	1	Taenia sp.	Ag	Parasitic	Failure to report subthreshold mNGS result
1364	0	1	Cutibacterium acnes	Cx	Bacterial	High human background
1379	0	1	Mycobacterium tuberculosis	Cx	Bacterial	High human background
1410	0	1	Coccidioides sp.	Cx	Fungal	High human background
1461	0	1	Cutibacterium acnes	Cx	Bacterial	Unknown
1463	0	1	Bordetella hinzii	Cx	Bacterial	High human background
1541	0	1	VZV	PCR	DNA virus	low positive sample
2106	0	1	HSV-2	PCR	DNA virus	High human background
2169	0	1	Cryptococcus neoformans	Ag	Fungal	Failure to report subthreshold mNGS result
2188	0	1	Angiostrongylus cantonensis	PCR	Parasitic	Failure to report subthreshold mNGS result
2297	0	1	Cryptococcus neoformans	Ag	Fungal	Treated before CSF collection
2316	0	1	Cryptococcus neoformans	Ag	Fungal	High human background
2321	0	1	Cryptococcus neoformans	Cx	Fungal	low positive sample (CrAg-)
2449	0	1	Escherichia coli	Cx	bacterial	High human background
3012	0	1	Coccidioides sp.	Ag	Fungal	Treatment before CSF testing
3154.2	0	1	Cryptococcus neoformans	Ag/Cx	Fungal	Treated before CSF collection
3160	0	1	Cryptococcus neoformans	Ag/Cx	Fungal	High human background

## Sheet: Figure 4B
Deidentified Sample Ordered Numbering	Final causative organism(s)	Diagnosis category (Infections had to be confirmed by at least one positive test)	mngs_true positive	Indirect detection (CSF, blood serology)_true positive
1004	VZV	DNA virus	0	1
1012	VZV	DNA virus	0	1
1026	VZV	DNA virus	0	1
1037	VZV	DNA virus	0	1
1046	VZV	DNA virus	0	1
1064	Coccidioides sp.	Fungal	0	1
1208	Borrelia burgdorferi	Bacterial	0	1
1214	VZV	DNA virus	0	1
1233	Treponema pallidum	Bacterial	0	1
1234	Coccidioides sp.	Fungal	0	1
1237	VZV	DNA virus	0	1
1238	WNV	RNA virus	0	1
1251.1	Treponema pallidum	bacterial	0	1
1301	WNV	RNA virus	0	1
1305	Taenia solium	Parasitic	0	1
1306	Taenia solium	Parasitic	0	1
1318	Coccidioides sp.	Fungal	0	1
1342	Coccidioides sp.	Fungal	0	1
1380	Listeria monocytogenes	Bacterial	0	1
1395	WNV	RNA virus	0	1
1409	Coccidioides sp.	Fungal	0	1
1410	Coccidioides sp.	Fungal	0	1
1432	Sporothrix schenkii	Fungal	0	1
1450	EBV	DNA virus	0	1
1480	VZV	DNA virus	0	1
1514	VZV	DNA virus	0	1
1541	VZV	DNA virus	0	1
1547	VZV	DNA virus	0	1
2046	WNV	RNA virus	0	1
2060	WNV	RNA virus	0	1
2187	Coccidioides sp.	Fungal	0	1
2212	WNV	RNA virus	0	1
2241	Borrelia burgdorferi	bacterial	0	1
2416	WNV	RNA virus	0	1
2427	WNV	RNA virus	0	1
2437	Treponema pallidum	bacterial	0	1
3012	Coccidioides sp.	Fungal	0	1
3015	Coccidioides sp.	Fungal	0	1
3017	Treponema pallidum	bacterial	0	1
3027	Treponema pallidum	bacterial	0	1
3042	Coxiella burnetii	bacterial	0	1
3065	Coxiella burnetii	bacterial	0	1
3104	Treponema pallidum	bacterial	0	1

## Sheet: Figure 4C
Deidentified Sample Ordered Numbering	Final causative organism(s)	Diagnosis category (Infections had to be confirmed by at least one positive test)	mngs_true positive	Direct detection other than CSF (Cx, PCR, Ag)_true positive
1011	Candida albicans	Fungal	0	1
1022	Cladophialophora bantiana	Fungal	0	1
1104	Rhizopus sp.	Fungal	0	1
1113	Mycobacterium chelonae	Bacterial	0	1
1153	Staphylococcus aureus	Bacterial	0	1
1172	Pseudomonas aeruginosa, Enterococcus faecalis	Bacterial	0	1
1194	Polymicrobial	Bacterial	0	1
1195	Citrobacter koseri	Bacterial	0	1
1204	Enterovirus	RNA virus	0	1
1220	Staphylococcus aureus	Bacterial	0	1
1263	Streptococcus mitis	Bacterial	0	1
1392	Aggregatibacter sp.	Bacterial	0	1
1461	Cutibacterium acnes	Bacterial	0	1
2106	Staphylococcus aureus	bacterial	0	1
2129	Bacillus cereus	bacterial	0	1
2206	Balamuthia mandrillaris	Parasitic	0	1
2214	Parvimonas micra	bacterial	0	1
2242	Histoplasma capsulatum	Fungal	0	1
2250	Histoplasma capsulatum	Fungal	0	1
2280	Streptococcus intermedius	bacterial	0	1
2316	Cryptococcus neoformans	Fungal	0	1
2452	Cladophialora bantiana	Fungal	0	1
3115	VZV	DNA virus	0	1
3160	Cryptococcus neoformans	Fungal	0	1
